# Supplementary material for: Gabapentin-lactum–chloranilic acid (1/1)
Source: Acta Crystallogr Sect E Struct Rep Online. 2009 Dec 16;66(Pt 1):o163–4. doi: 10.1107/S1600536809053410 (PMC2980187; doi:10.1107/S1600536809053410)
Supplement: Supplementary file 1 [file e-66-0o163-sup1.cif]

##############################################################################
###                                                                        ###
###        Electronic paper (Acta Crystallographica Section E)             ###
###                                                                        ###
##############################################################################
#                                                                            #
# This CIF contains the data in a paper accepted for publication in Acta     #
# Crystallographica Section E. It conforms to the requirements of Notes      #
# for Authors for Section E, and has been peer reviewed under the auspices   #
# of the IUCr Commission on Journals.                                        #
#                                                                            #
# Full details of the Crystallographic Information File format               #
# are given in the paper "The Crystallographic Information File (CIF):       #
# a New Standard Archive File for Crystallography" by S. R. Hall, F. H.      #
# Allen and I. D. Brown [Acta Cryst. (1991), A47, 655-685].                  #
#                                                                            #
# The current version of the core CIF dictionary is obtainable from          #
# ftp://ftp.iucr.org/pub/cif_core.dic. The current version number is 2.4.    #
#                                                                            #
# Software is freely available for graphical display of the structure(s) in  #
# this CIF.  For information consult the CIF home page http://www.iucr.org/  #
# cif/home.html                                                              #
#                                                                            #
# This file may be used for bona fide research purposes within the           #
# scientific community so long as proper attribution is given to the journal # 
# article from which it was obtained.                                        #
#                                                                            #
##############################################################################
                                             
data_global
_audit_creation_method     SHELXL-97
_journal_date_recd_electronic     2009-12-06
_journal_date_accepted     2009-12-11
_journal_name_full     'Acta Crystallographica, Section E'
_journal_year     2010
_journal_volume     66
_journal_issue      1
_journal_page_first     o163
_journal_page_last     o164
_journal_paper_category     QO
_journal_coeditor_code     NG2704
_publ_contact_author_name     'Jasinski, Jerry P.'
_publ_contact_author_address
;
Department of Chemistry
Keene State College
229 Main Street
Keene, New Hampshire 03435, USA
;
_publ_contact_author_email     jjasinski@keene.edu
_publ_contact_author_fax     ?
_publ_contact_author_phone     '603 358-2563'
_publ_section_title
;
Gabapentin-lactum--chloranilic acid (1/1)
;
loop_
    _publ_author_name
    _publ_author_address
    'Jasinski, Jerry P.'
;
Department of Chemistry
Keene State College
229 Main Street
Keene, NH 03435-2001, USA
;
    'Butcher, Ray J.'
;
Department of Chemistry
Howard University
525 College Street NW
Washington
DC 20059, USA
;
    'Hakim AL-arique, Q. N. M.'
;
Department of Studies in Chemistry
University of Mysore
Manasagangotri, Mysore 570 006, India
;
    'Yathirajan, H. S.'
;
Department of Studies in Chemistry
University of Mysore
Manasagangotri, Mysore 570 006, India
;
    'Narayana, B.'
;
Department of Studies in Chemistry
Mangalore University
Mangalagangotri 574 199, India
;
data_I
_chemical_name_systematic
;
2-azaspiro[4.5]decan-3-one--chloranilic acid (1/1)
;
_chemical_name_common
;
Gabapentin-lactum--chloranilic acid (1/1)
;
_chemical_formula_moiety     'C9 H15 N O, C6 H2 Cl2 O4'
_chemical_formula_sum     'C15 H17 Cl2 N O5'
_chemical_formula_iupac     'C9 H15 N O, C6 H2 Cl2 O4'
_chemical_formula_weight     362.20
_chemical_melting_point     ?
_symmetry_cell_setting     triclinic
_symmetry_space_group_name_H-M     'P -1'
_symmetry_space_group_name_Hall     '-P 1'
loop_
    _symmetry_equiv_pos_as_xyz
    'x, y, z'
    '-x, -y, -z'
_cell_length_a     6.6127(9)
_cell_length_b     9.5800(11)
_cell_length_c     13.0724(13)
_cell_angle_alpha     102.679(9)
_cell_angle_beta     91.934(9)
_cell_angle_gamma     98.481(10)
_cell_volume     797.23(16)
_cell_formula_units_Z     2
_cell_measurement_reflns_used     3438
_cell_measurement_theta_min     4.7637
_cell_measurement_theta_max     73.9570
_cell_measurement_temperature     110(2)
_exptl_crystal_description     'irregular plate'
_exptl_crystal_colour     'red-brown'
_exptl_crystal_size_max     0.47
_exptl_crystal_size_mid     0.42
_exptl_crystal_size_min     0.15
_exptl_crystal_density_diffrn     1.509
_exptl_crystal_density_meas     ?
_exptl_crystal_density_method     'not measured'
_exptl_crystal_F_000     376
_exptl_absorpt_coefficient_mu     3.897
_exptl_absorpt_correction_type     multi-scan
_exptl_absorpt_process_details
;
(CrysAlis RED; Oxford Diffraction, 2007)
;
_exptl_absorpt_correction_T_min     0.200
_exptl_absorpt_correction_T_max     0.557
_exptl_special_details
;
;
_diffrn_ambient_temperature     110(2)
_diffrn_radiation_type     CuK\a
_diffrn_radiation_wavelength     1.54184
_diffrn_radiation_source     'Enhance (Cu) X-ray Source'
_diffrn_radiation_monochromator     'graphite'
_diffrn_measurement_device_type
;
Goniometer Xcalibur diffractometer with a Ruby (Gemini Cu) detector
;
_diffrn_measurement_method     '\w scans'
_diffrn_detector_area_resol_mean     10.5081
_diffrn_reflns_number     5138
_diffrn_reflns_av_R_equivalents     0.0250
_diffrn_reflns_av_sigmaI/netI     0.0245
_diffrn_reflns_theta_min     4.79
_diffrn_reflns_theta_max     74.15
_diffrn_reflns_theta_full     67.50
_diffrn_measured_fraction_theta_max     0.963
_diffrn_measured_fraction_theta_full     0.996
_diffrn_reflns_limit_h_min     -8
_diffrn_reflns_limit_h_max     5
_diffrn_reflns_limit_k_min     -10
_diffrn_reflns_limit_k_max     11
_diffrn_reflns_limit_l_min     -15
_diffrn_reflns_limit_l_max     16
_diffrn_standards_number     0
_diffrn_standards_interval_count     ?
_diffrn_standards_interval_time     ?
_diffrn_standards_decay_%     <2%
_refine_special_details
;
Refinement of <i>F</i>^2^ against ALL reflections. The weighted <i>R</i>-factor
<i>wR</i> and goodness of fit <i>S</i> are based on <i>F</i>^2^, conventional
<i>R</i>-factors <i>R</i> are based on <i>F</i>, with <i>F</i> set to zero for
negative <i>F</i>^2^. The threshold expression of <i>F</i>^2^ >
\s(<i>F</i>^2^) is used only for calculating <i>R</i>-factors(gt) <i>etc</i>.
and is not relevant to the choice of reflections for refinement.
<i>R</i>-factors based on <i>F</i>^2^ are statistically about twice as large
as those based on <i>F</i>, and <i>R</i>- factors based on ALL data will be
even larger.
;
_reflns_number_total     3123
_reflns_number_gt     2731
_reflns_threshold_expression     I>2\s(I)
_refine_ls_structure_factor_coef     Fsqd
_refine_ls_matrix_type     full
_refine_ls_R_factor_all     0.0472
_refine_ls_R_factor_gt     0.0422
_refine_ls_wR_factor_gt     0.1154
_refine_ls_wR_factor_ref     0.1190
_refine_ls_goodness_of_fit_ref     1.049
_refine_ls_restrained_S_all     1.049
_refine_ls_number_reflns     3123
_refine_ls_number_parameters     210
_refine_ls_number_restraints     0
_refine_ls_hydrogen_treatment     constr
_refine_ls_weighting_scheme     calc
_refine_ls_weighting_details
         'calc w=1/[\s^2^(Fo^2^)+(0.0762P)^2^+0.4046P] where P=(Fo^2^+2Fc^2^)/3'
_atom_sites_solution_hydrogens     geom
_atom_sites_solution_primary     direct
_atom_sites_solution_secondary     difmap
_refine_ls_shift/su_max     0.001
_refine_ls_shift/su_mean     0.000
_refine_diff_density_max     0.447
_refine_diff_density_min     -0.396
_refine_ls_extinction_method     none
_refine_ls_extinction_coef     ?
loop_
    _atom_type_symbol
    _atom_type_description
    _atom_type_scat_dispersion_real
    _atom_type_scat_dispersion_imag
    _atom_type_scat_source
    'C' 'C' 0.0181 0.0091
                         'International Tables Vol C Tables 4.2.6.8 and 6.1.1.4'
    'H' 'H' 0.0000 0.0000
                         'International Tables Vol C Tables 4.2.6.8 and 6.1.1.4'
    'N' 'N' 0.0311 0.0180
                         'International Tables Vol C Tables 4.2.6.8 and 6.1.1.4'
    'O' 'O' 0.0492 0.0322
                         'International Tables Vol C Tables 4.2.6.8 and 6.1.1.4'
    'Cl' 'Cl' 0.3639 0.7018
                         'International Tables Vol C Tables 4.2.6.8 and 6.1.1.4'
_computing_data_collection     '<i>CrysAlis Pro</i> (Oxford Diffraction, 2007)'
_computing_cell_refinement     '<i>CrysAlis Pro</i> (Oxford Diffraction, 2007)'
_computing_data_reduction     '<i>CrysAlis Pro</i> (Oxford Diffraction, 2007)'
_computing_structure_solution     '<i>SHELXS97</i> (Sheldrick, 2008)'
_computing_structure_refinement     '<i>SHELXL97</i> (Sheldrick, 2008)'
_computing_molecular_graphics     '<i>SHELXTL</i> (Sheldrick, 2008)'
_computing_publication_material     '<i>SHELXTL</i> (Sheldrick, 2008)'
loop_
    _atom_site_type_symbol
    _atom_site_label
    _atom_site_fract_x
    _atom_site_fract_y
    _atom_site_fract_z
    _atom_site_U_iso_or_equiv
    _atom_site_adp_type
    _atom_site_calc_flag
    _atom_site_refinement_flags
    _atom_site_occupancy
    _atom_site_disorder_assembly
    _atom_site_disorder_group
    Cl Cl1 0.07819(8) 0.35536(5) 0.25360(3) 0.02058(15) Uani d . 1 . .
    Cl Cl2 0.30441(7) 0.39346(5) 0.73387(3) 0.01894(15) Uani d . 1 . .
    O O1A 0.0035(2) 0.11592(14) 0.36708(11) 0.0185(3) Uani d . 1 . .
    H H1A -0.0101 0.0550 0.4048 0.022 Uiso calc R 1 . .
    O O2A 0.1030(2) 0.13961(14) 0.57058(11) 0.0198(3) Uani d . 1 . .
    O O3A 0.3781(2) 0.63101(14) 0.62265(11) 0.0168(3) Uani d . 1 . .
    H H3A 0.3800 0.6958 0.5885 0.020 Uiso calc R 1 . .
    O O4A 0.2633(2) 0.61192(14) 0.41806(11) 0.0174(3) Uani d . 1 . .
    C C1A 0.1342(3) 0.3619(2) 0.38385(15) 0.0142(4) Uani d . 1 . .
    C C2A 0.0914(3) 0.2440(2) 0.42497(15) 0.0149(4) Uani d . 1 . .
    C C3A 0.1454(3) 0.25105(19) 0.53885(15) 0.0142(4) Uani d . 1 . .
    C C4A 0.2436(3) 0.3875(2) 0.60388(14) 0.0139(4) Uani d . 1 . .
    C C5A 0.2870(3) 0.50807(19) 0.56472(15) 0.0134(4) Uani d . 1 . .
    C C6A 0.2301(3) 0.50147(19) 0.45017(15) 0.0132(4) Uani d . 1 . .
    O O1B 0.5433(2) 1.13507(14) 0.43096(11) 0.0189(3) Uani d . 1 . .
    C C1B 0.4590(3) 1.03933(19) 0.35294(15) 0.0147(4) Uani d . 1 . .
    N N2B 0.3806(3) 0.90640(16) 0.35775(12) 0.0158(3) Uani d . 1 . .
    H H2BA 0.3923 0.8731 0.4149 0.019 Uiso calc R 1 . .
    C C3B 0.2729(3) 0.8193(2) 0.26005(14) 0.0163(4) Uani d . 1 . .
    H H3BA 0.1226 0.8081 0.2654 0.020 Uiso calc R 1 . .
    H H3BB 0.3141 0.7220 0.2424 0.020 Uiso calc R 1 . .
    C C4B 0.3395(3) 0.90694(19) 0.17620(14) 0.0155(4) Uani d . 1 . .
    C C5B 0.1561(3) 0.9111(2) 0.10248(16) 0.0214(4) Uani d . 1 . .
    H H5BA 0.0461 0.9484 0.1448 0.026 Uiso calc R 1 . .
    H H5BB 0.1986 0.9785 0.0568 0.026 Uiso calc R 1 . .
    C C6B 0.0727(4) 0.7610(2) 0.03391(17) 0.0288(5) Uani d . 1 . .
    H H6BA 0.0190 0.6956 0.0791 0.035 Uiso calc R 1 . .
    H H6BB -0.0418 0.7686 -0.0143 0.035 Uiso calc R 1 . .
    C C7B 0.2397(4) 0.6977(3) -0.02991(17) 0.0320(5) Uani d . 1 . .
    H H7BA 0.2827 0.7577 -0.0805 0.038 Uiso calc R 1 . .
    H H7BB 0.1841 0.5986 -0.0705 0.038 Uiso calc R 1 . .
    C C8B 0.4253(4) 0.6919(2) 0.04056(17) 0.0278(5) Uani d . 1 . .
    H H8BA 0.5350 0.6579 -0.0036 0.033 Uiso calc R 1 . .
    H H8BB 0.3866 0.6216 0.0847 0.033 Uiso calc R 1 . .
    C C9B 0.5062(3) 0.8409(2) 0.11141(16) 0.0198(4) Uani d . 1 . .
    H H9BA 0.5625 0.9073 0.0674 0.024 Uiso calc R 1 . .
    H H9BB 0.6193 0.8318 0.1598 0.024 Uiso calc R 1 . .
    C C10B 0.4297(3) 1.0593(2) 0.24256(15) 0.0175(4) Uani d . 1 . .
    H H10A 0.5621 1.0955 0.2170 0.021 Uiso calc R 1 . .
    H H10B 0.3340 1.1288 0.2394 0.021 Uiso calc R 1 . .
loop_
    _atom_site_aniso_label
    _atom_site_aniso_U_11
    _atom_site_aniso_U_22
    _atom_site_aniso_U_33
    _atom_site_aniso_U_12
    _atom_site_aniso_U_13
    _atom_site_aniso_U_23
    Cl1 0.0306(3) 0.0172(2) 0.0145(2) 0.00588(19) -0.00172(18) 0.00410(18)
    Cl2 0.0277(3) 0.0151(2) 0.0153(2) 0.00428(18) -0.00131(18) 0.00606(17)
    O1A 0.0265(7) 0.0099(6) 0.0176(7) -0.0005(5) 0.0004(6) 0.0026(5)
    O2A 0.0281(8) 0.0111(6) 0.0211(7) 0.0016(6) 0.0049(6) 0.0057(5)
    O3A 0.0228(7) 0.0093(6) 0.0179(7) -0.0007(5) -0.0029(5) 0.0048(5)
    O4A 0.0214(7) 0.0131(7) 0.0194(7) 0.0022(5) 0.0020(5) 0.0076(5)
    C1A 0.0154(9) 0.0149(9) 0.0141(9) 0.0062(7) 0.0023(7) 0.0042(7)
    C2A 0.0144(9) 0.0112(8) 0.0183(9) 0.0032(7) 0.0023(7) 0.0008(7)
    C3A 0.0154(9) 0.0107(9) 0.0184(9) 0.0048(7) 0.0048(7) 0.0047(7)
    C4A 0.0168(9) 0.0125(9) 0.0138(9) 0.0051(7) 0.0017(7) 0.0042(7)
    C5A 0.0112(9) 0.0113(9) 0.0184(9) 0.0036(7) 0.0014(7) 0.0037(7)
    C6A 0.0122(8) 0.0108(9) 0.0179(9) 0.0043(7) 0.0027(7) 0.0044(7)
    O1B 0.0276(8) 0.0112(6) 0.0166(7) -0.0010(5) -0.0015(6) 0.0036(5)
    C1B 0.0170(9) 0.0110(8) 0.0166(9) 0.0029(7) 0.0014(7) 0.0037(7)
    N2B 0.0236(8) 0.0109(7) 0.0130(8) 0.0012(6) -0.0001(6) 0.0044(6)
    C3B 0.0245(10) 0.0116(8) 0.0123(9) 0.0004(7) 0.0009(7) 0.0032(7)
    C4B 0.0224(10) 0.0106(9) 0.0138(9) 0.0024(7) 0.0013(7) 0.0038(7)
    C5B 0.0251(10) 0.0216(10) 0.0192(10) 0.0078(8) -0.0004(8) 0.0058(8)
    C6B 0.0350(12) 0.0279(12) 0.0208(10) 0.0012(9) -0.0075(9) 0.0034(9)
    C7B 0.0492(15) 0.0252(11) 0.0174(10) 0.0041(10) -0.0010(10) -0.0022(8)
    C8B 0.0413(13) 0.0195(10) 0.0229(10) 0.0115(9) 0.0078(9) 0.0002(8)
    C9B 0.0245(10) 0.0173(9) 0.0193(9) 0.0054(8) 0.0042(8) 0.0060(8)
    C10B 0.0268(10) 0.0112(9) 0.0155(9) 0.0030(7) 0.0024(8) 0.0049(7)
_geom_special_details
;
All e.s.d.'s (except the e.s.d. in the dihedral angle between two l.s. planes)
are estimated using the full covariance matrix. The cell e.s.d.'s are taken
into account individually in the estimation of e.s.d.'s in distances, angles
and torsion angles; correlations between e.s.d.'s in cell parameters are only
used when they are defined by crystal symmetry. An approximate (isotropic)
treatment of cell e.s.d.'s is used for estimating e.s.d.'s involving l.s.
planes.
;
loop_
    _geom_bond_atom_site_label_1
    _geom_bond_atom_site_label_2
    _geom_bond_site_symmetry_2
    _geom_bond_distance
    _geom_bond_publ_flag
    Cl1 C1A . 1.7158(19) ?
    Cl2 C4A . 1.7196(18) ?
    O1A C2A . 1.330(2) ?
    O1A H1A . 0.8400 ?
    O2A C3A . 1.227(2) ?
    O3A C5A . 1.301(2) ?
    O3A H3A . 0.8400 ?
    O4A C6A . 1.215(2) ?
    C1A C2A . 1.352(3) ?
    C1A C6A . 1.465(3) ?
    C2A C3A . 1.504(3) ?
    C3A C4A . 1.441(3) ?
    C4A C5A . 1.361(3) ?
    C5A C6A . 1.517(3) ?
    O1B C1B . 1.262(2) ?
    C1B N2B . 1.318(2) ?
    C1B C10B . 1.507(2) ?
    N2B C3B . 1.460(2) ?
    N2B H2BA . 0.8800 ?
    C3B C4B . 1.558(2) ?
    C3B H3BA . 0.9900 ?
    C3B H3BB . 0.9900 ?
    C4B C5B . 1.534(3) ?
    C4B C9B . 1.538(3) ?
    C4B C10B . 1.546(2) ?
    C5B C6B . 1.530(3) ?
    C5B H5BA . 0.9900 ?
    C5B H5BB . 0.9900 ?
    C6B C7B . 1.523(3) ?
    C6B H6BA . 0.9900 ?
    C6B H6BB . 0.9900 ?
    C7B C8B . 1.525(3) ?
    C7B H7BA . 0.9900 ?
    C7B H7BB . 0.9900 ?
    C8B C9B . 1.531(3) ?
    C8B H8BA . 0.9900 ?
    C8B H8BB . 0.9900 ?
    C9B H9BA . 0.9900 ?
    C9B H9BB . 0.9900 ?
    C10B H10A . 0.9900 ?
    C10B H10B . 0.9900 ?
loop_
    _geom_angle_atom_site_label_1
    _geom_angle_atom_site_label_2
    _geom_angle_atom_site_label_3
    _geom_angle_site_symmetry_1
    _geom_angle_site_symmetry_3
    _geom_angle
    _geom_angle_publ_flag
    C2A O1A H1A . . 109.5 ?
    C5A O3A H3A . . 109.5 ?
    C2A C1A C6A . . 120.62(17) ?
    C2A C1A Cl1 . . 121.97(15) ?
    C6A C1A Cl1 . . 117.41(14) ?
    O1A C2A C1A . . 122.13(17) ?
    O1A C2A C3A . . 116.63(16) ?
    C1A C2A C3A . . 121.23(16) ?
    O2A C3A C4A . . 124.02(17) ?
    O2A C3A C2A . . 117.66(17) ?
    C4A C3A C2A . . 118.32(16) ?
    C5A C4A C3A . . 121.67(17) ?
    C5A C4A Cl2 . . 120.66(14) ?
    C3A C4A Cl2 . . 117.67(14) ?
    O3A C5A C4A . . 121.97(17) ?
    O3A C5A C6A . . 118.01(16) ?
    C4A C5A C6A . . 120.03(16) ?
    O4A C6A C1A . . 123.11(17) ?
    O4A C6A C5A . . 118.78(16) ?
    C1A C6A C5A . . 118.10(15) ?
    O1B C1B N2B . . 123.96(17) ?
    O1B C1B C10B . . 125.82(16) ?
    N2B C1B C10B . . 110.21(16) ?
    C1B N2B C3B . . 114.19(15) ?
    C1B N2B H2BA . . 122.9 ?
    C3B N2B H2BA . . 122.9 ?
    N2B C3B C4B . . 104.11(15) ?
    N2B C3B H3BA . . 110.9 ?
    C4B C3B H3BA . . 110.9 ?
    N2B C3B H3BB . . 110.9 ?
    C4B C3B H3BB . . 110.9 ?
    H3BA C3B H3BB . . 109.0 ?
    C5B C4B C9B . . 109.57(15) ?
    C5B C4B C10B . . 111.96(15) ?
    C9B C4B C10B . . 109.81(16) ?
    C5B C4B C3B . . 111.08(16) ?
    C9B C4B C3B . . 110.64(15) ?
    C10B C4B C3B . . 103.66(14) ?
    C6B C5B C4B . . 111.76(17) ?
    C6B C5B H5BA . . 109.3 ?
    C4B C5B H5BA . . 109.3 ?
    C6B C5B H5BB . . 109.3 ?
    C4B C5B H5BB . . 109.3 ?
    H5BA C5B H5BB . . 107.9 ?
    C7B C6B C5B . . 110.90(19) ?
    C7B C6B H6BA . . 109.5 ?
    C5B C6B H6BA . . 109.5 ?
    C7B C6B H6BB . . 109.5 ?
    C5B C6B H6BB . . 109.5 ?
    H6BA C6B H6BB . . 108.0 ?
    C6B C7B C8B . . 111.52(18) ?
    C6B C7B H7BA . . 109.3 ?
    C8B C7B H7BA . . 109.3 ?
    C6B C7B H7BB . . 109.3 ?
    C8B C7B H7BB . . 109.3 ?
    H7BA C7B H7BB . . 108.0 ?
    C7B C8B C9B . . 111.18(17) ?
    C7B C8B H8BA . . 109.4 ?
    C9B C8B H8BA . . 109.4 ?
    C7B C8B H8BB . . 109.4 ?
    C9B C8B H8BB . . 109.4 ?
    H8BA C8B H8BB . . 108.0 ?
    C8B C9B C4B . . 112.62(17) ?
    C8B C9B H9BA . . 109.1 ?
    C4B C9B H9BA . . 109.1 ?
    C8B C9B H9BB . . 109.1 ?
    C4B C9B H9BB . . 109.1 ?
    H9BA C9B H9BB . . 107.8 ?
    C1B C10B C4B . . 105.01(15) ?
    C1B C10B H10A . . 110.7 ?
    C4B C10B H10A . . 110.7 ?
    C1B C10B H10B . . 110.7 ?
    C4B C10B H10B . . 110.7 ?
    H10A C10B H10B . . 108.8 ?
loop_
    _geom_torsion_atom_site_label_1
    _geom_torsion_atom_site_label_2
    _geom_torsion_atom_site_label_3
    _geom_torsion_atom_site_label_4
    _geom_torsion_site_symmetry_1
    _geom_torsion_site_symmetry_2
    _geom_torsion_site_symmetry_3
    _geom_torsion_site_symmetry_4
    _geom_torsion
    _geom_torsion_publ_flag
    C6A C1A C2A O1A . . . . 179.69(16) ?
    Cl1 C1A C2A O1A . . . . 0.0(3) ?
    C6A C1A C2A C3A . . . . -1.6(3) ?
    Cl1 C1A C2A C3A . . . . 178.76(13) ?
    O1A C2A C3A O2A . . . . -0.8(3) ?
    C1A C2A C3A O2A . . . . -179.58(18) ?
    O1A C2A C3A C4A . . . . 179.11(16) ?
    C1A C2A C3A C4A . . . . 0.3(3) ?
    O2A C3A C4A C5A . . . . -179.95(18) ?
    C2A C3A C4A C5A . . . . 0.2(3) ?
    O2A C3A C4A Cl2 . . . . 0.0(3) ?
    C2A C3A C4A Cl2 . . . . -179.94(13) ?
    C3A C4A C5A O3A . . . . -179.05(16) ?
    Cl2 C4A C5A O3A . . . . 1.1(3) ?
    C3A C4A C5A C6A . . . . 0.6(3) ?
    Cl2 C4A C5A C6A . . . . -179.28(13) ?
    C2A C1A C6A O4A . . . . -176.63(18) ?
    Cl1 C1A C6A O4A . . . . 3.0(3) ?
    C2A C1A C6A C5A . . . . 2.3(3) ?
    Cl1 C1A C6A C5A . . . . -178.02(13) ?
    O3A C5A C6A O4A . . . . -3.2(3) ?
    C4A C5A C6A O4A . . . . 177.16(17) ?
    O3A C5A C6A C1A . . . . 177.86(15) ?
    C4A C5A C6A C1A . . . . -1.8(3) ?
    O1B C1B N2B C3B . . . . 174.06(18) ?
    C10B C1B N2B C3B . . . . -5.0(2) ?
    C1B N2B C3B C4B . . . . 14.0(2) ?
    N2B C3B C4B C5B . . . . -136.89(16) ?
    N2B C3B C4B C9B . . . . 101.19(17) ?
    N2B C3B C4B C10B . . . . -16.48(19) ?
    C9B C4B C5B C6B . . . . 55.7(2) ?
    C10B C4B C5B C6B . . . . 177.77(17) ?
    C3B C4B C5B C6B . . . . -66.9(2) ?
    C4B C5B C6B C7B . . . . -57.1(2) ?
    C5B C6B C7B C8B . . . . 55.9(2) ?
    C6B C7B C8B C9B . . . . -54.4(3) ?
    C7B C8B C9B C4B . . . . 54.4(2) ?
    C5B C4B C9B C8B . . . . -54.5(2) ?
    C10B C4B C9B C8B . . . . -177.91(16) ?
    C3B C4B C9B C8B . . . . 68.3(2) ?
    O1B C1B C10B C4B . . . . 174.58(18) ?
    N2B C1B C10B C4B . . . . -6.4(2) ?
    C5B C4B C10B C1B . . . . 133.80(17) ?
    C9B C4B C10B C1B . . . . -104.25(17) ?
    C3B C4B C10B C1B . . . . 13.99(19) ?
loop_
    _geom_hbond_atom_site_label_D
    _geom_hbond_atom_site_label_H
    _geom_hbond_atom_site_label_A
    _geom_hbond_site_symmetry_A
    _geom_hbond_distance_DH
    _geom_hbond_distance_HA
    _geom_hbond_distance_DA
    _geom_hbond_angle_DHA
    O1A H1A O2A 2_556 0.84 1.97 2.7493(19) 153.1
    O1A H1A O2A . 0.84 2.20 2.671(2) 115.2
    O3A H3A O1B 2_676 0.84 1.70 2.4807(19) 153.4
    O3A H3A O4A . 0.84 2.26 2.7148(19) 114.0
    N2B H2BA O1B 2_676 0.88 2.07 2.913(2) 161.3
    N2B H2BA O4A . 0.88 2.53 3.091(2) 122.2
