# Supplementary material for: Gabapentin-lactum–chloranilic acid (1/1)
Source: Acta Crystallogr Sect E Struct Rep Online. 2009 Dec 16;66(Pt 1):o163–4. doi: 10.1107/S1600536809053410 (PMC2980187; doi:10.1107/S1600536809053410)
Supplement: Supplementary file 2 [file e-66-0o163-Isup2.hkl]

# 
# h,k,l, Fc-squared, Fo-squared, sigma(Fo-squared) and status flag 
# 
data_I
_shelx_title '    hsy623 in P-1' 
_shelx_refln_list_code          4 
_shelx_F_calc_maximum      125.23 
_exptl_crystal_F_000       376.00 
_reflns_d_resolution_high  0.8014 
 
loop_ 
 _symmetry_equiv_pos_as_xyz 
 'x, y, z' 
 '-x, -y, -z' 
 
_cell_length_a     6.6127 
_cell_length_b     9.5800 
_cell_length_c    13.0724 
_cell_angle_alpha 102.679 
_cell_angle_beta   91.934 
_cell_angle_gamma  98.481 
 
_shelx_F_squared_multiplier     1.000 
 
loop_ 
 _refln_index_h 
 _refln_index_k 
 _refln_index_l 
 _refln_F_squared_calc 
 _refln_F_squared_meas 
 _refln_F_squared_sigma 
 _refln_observed_status 
   1   0   0       13.93       14.99      0.42 o 
   2   0   0        6.07       10.36      1.00 o 
   3   0   0      256.20      220.42     11.72 o 
   4   0   0        0.21        1.15      1.11 o 
   5   0   0      699.54      756.21     10.05 o 
   6   0   0      218.12      237.07      4.59 o 
   7   0   0       20.06       20.04      3.70 o 
   8   0   0        1.05        2.39      2.19 o 
  -8   1   0        5.41        2.61      1.86 o 
  -7   1   0        5.47       12.05      4.19 o 
  -6   1   0        3.53        6.37      2.41 o 
  -5   1   0      196.97      186.24      3.82 o 
  -4   1   0      235.25      188.19      3.24 o 
  -3   1   0        4.38        2.90      0.59 o 
  -2   1   0    15683.54    14376.41    105.13 o 
  -1   1   0      623.37      594.34     16.93 o 
   0   1   0      150.84      189.15      3.24 o 
   1   1   0      395.43      443.52      1.94 o 
   2   1   0      113.69      112.74      8.09 o 
   3   1   0     1304.98     1235.29     91.38 o 
   4   1   0      831.78      779.99      8.68 o 
   5   1   0      331.17      329.68      7.08 o 
   6   1   0      507.56      527.32     25.54 o 
   7   1   0        0.05       -0.59      3.20 o 
   8   1   0       42.38       46.48      2.67 o 
  -8   2   0        0.39       -0.19      2.05 o 
  -6   2   0      217.57      230.01      6.21 o 
  -5   2   0      104.32      113.87      7.52 o 
  -4   2   0      146.86      128.64      3.27 o 
  -3   2   0       37.47       51.67      1.58 o 
  -2   2   0     1010.66     1005.80      8.56 o 
  -1   2   0     5854.44     5891.76    101.07 o 
   0   2   0      156.36      174.80      1.24 o 
   1   2   0       22.03       27.86      1.73 o 
   2   2   0       57.68       73.63      7.32 o 
   3   2   0      157.93      165.14      8.21 o 
   4   2   0     1166.07     1071.25     10.39 o 
   5   2   0       34.05       28.26      3.30 o 
   6   2   0        8.57        8.88      2.38 o 
   7   2   0      146.74      166.18      5.43 o 
  -8   3   0       69.15       84.18      3.77 o 
  -7   3   0        6.82       13.69      2.07 o 
  -6   3   0      432.17      450.79      8.39 o 
  -5   3   0      228.22      234.50      8.44 o 
  -4   3   0        7.96       -0.02      2.59 o 
  -3   3   0        7.48        7.91      2.45 o 
  -2   3   0        0.18        1.26      0.99 o 
  -1   3   0      159.54      148.00      2.39 o 
   0   3   0      447.03      460.15     36.87 o 
   1   3   0        6.93        5.44      0.65 o 
   2   3   0       69.09       79.25      2.17 o 
   3   3   0      131.07      124.55      3.24 o 
   4   3   0      831.19      793.30     10.23 o 
   5   3   0      271.83      258.76      6.74 o 
   6   3   0        0.27        1.71      2.77 o 
   7   3   0       46.90       49.43      3.57 o 
  -8   4   0        9.30       10.60      2.89 o 
  -7   4   0        1.30       10.17      2.61 o 
  -6   4   0       25.95       24.67      2.26 o 
  -5   4   0      732.18      750.92     14.84 o 
  -4   4   0       12.57       15.72      4.15 o 
  -3   4   0      234.67      228.79      6.66 o 
  -2   4   0       67.89       67.74      2.35 o 
  -1   4   0       35.11       34.90      1.28 o 
   0   4   0     7250.48     7535.94    182.62 o 
   1   4   0      399.34      393.55      6.51 o 
   2   4   0      312.69      289.90      6.13 o 
   3   4   0      663.89      663.91     10.10 o 
   4   4   0       29.71       25.47      3.03 o 
   5   4   0        7.04        5.81      2.75 o 
   6   4   0        7.37        7.44      2.90 o 
   7   4   0        0.13       -2.36      2.36 o 
  -7   5   0       18.93       49.92      4.78 o 
  -6   5   0       41.77       45.94      4.94 o 
  -5   5   0      456.44      409.07      8.69 o 
  -4   5   0      503.65      522.32      9.68 o 
  -3   5   0        1.05        3.10      3.44 o 
  -2   5   0     3210.21     3133.64     74.15 o 
  -1   5   0       65.63       63.68      3.56 o 
   0   5   0        4.68        9.25      2.28 o 
   1   5   0       36.59       36.40      2.15 o 
   2   5   0       91.98       85.37      4.14 o 
   3   5   0      161.59      161.98      5.44 o 
   4   5   0      759.51      616.11     10.03 o 
   5   5   0      341.50      294.19      7.25 o 
   6   5   0        0.22       -1.02      2.52 o 
  -6   6   0      542.80      475.05     10.84 o 
  -5   6   0       51.98       48.70      5.06 o 
  -4   6   0      138.18      147.99      5.09 o 
  -3   6   0        8.40        6.87      3.73 o 
  -2   6   0       28.51       26.62      3.89 o 
  -1   6   0      513.94      534.80      9.54 o 
   0   6   0       28.02       33.93      3.34 o 
   1   6   0      320.91      357.10      7.52 o 
   2   6   0      206.64      230.76      6.95 o 
   3   6   0      367.26      337.85     24.21 o 
   4   6   0       38.88       37.95      3.56 o 
   5   6   0      124.71      117.38      4.71 o 
   6   6   0        1.52       -1.95      2.31 o 
  -7   7   0       24.43       34.65      3.53 o 
  -6   7   0      466.62      429.72      9.77 o 
  -5   7   0       15.13       11.90      4.52 o 
  -4   7   0        3.51        5.02      3.33 o 
  -3   7   0       66.79       80.46      3.28 o 
  -2   7   0        0.54        1.21      2.32 o 
  -1   7   0      605.36      650.10      6.23 o 
   0   7   0      610.55      657.59     10.34 o 
   1   7   0        5.13        3.79      2.90 o 
   2   7   0      130.21      148.73      3.91 o 
   3   7   0      445.99      466.84      6.22 o 
   4   7   0      466.29      489.09      8.68 o 
   5   7   0        2.91        3.24      1.74 o 
  -6   8   0       81.31       71.60      4.55 o 
  -5   8   0      655.58      627.07     12.13 o 
  -4   8   0        4.71        5.52      2.98 o 
  -3   8   0        1.66        4.97      2.32 o 
  -2   8   0      614.02      650.56      8.29 o 
  -1   8   0      859.54      827.56      9.05 o 
   0   8   0     1669.32     1709.23     17.64 o 
   1   8   0       19.74       18.69      3.32 o 
   2   8   0      197.29      201.68     18.45 o 
   3   8   0      140.18      147.72     11.98 o 
   4   8   0       10.93        9.88      2.51 o 
  -6   9   0        0.34       -2.56      2.56 o 
  -5   9   0      105.31      113.92      5.29 o 
  -4   9   0       97.49       98.64      4.13 o 
  -3   9   0      221.63      227.57      4.26 o 
  -2   9   0     2087.78     2142.18     26.42 o 
  -1   9   0     1165.53     1119.64     10.46 o 
   0   9   0      391.24      413.98     51.86 o 
   1   9   0        3.76        4.30      2.60 o 
   2   9   0        6.08        7.23      2.55 o 
   3   9   0      233.09      268.26      5.36 o 
  -5  10   0        9.61        4.96      2.81 o 
  -4  10   0      255.98      248.90      6.45 o 
  -3  10   0      284.32      289.49      4.80 o 
  -2  10   0     1128.72     1102.97     23.50 o 
  -1  10   0      144.09      143.07      4.00 o 
   0  10   0        4.69        2.41      2.02 o 
   1  10   0      215.62      219.81     23.26 o 
   2  10   0      563.13      590.91      7.71 o 
  -3  11   0       90.00       80.09      2.99 o 
  -2  11   0       51.73       53.23      2.25 o 
  -1  11   0       21.73       30.26      2.12 o 
   0  11   0        2.95        3.77      1.90 o 
   1  11   0      101.96      111.20      3.45 o 
  -1 -11   1       97.20      104.84      8.69 o 
   0 -11   1       39.21       44.57      2.25 o 
   1 -11   1       76.00       72.36      2.64 o 
   2 -11   1       46.26       42.48      2.20 o 
   3 -11   1       99.54       95.91      3.97 o 
  -2 -10   1       24.60       31.98      2.74 o 
  -1 -10   1       50.62       56.64     10.23 o 
   0 -10   1      128.99      119.87      3.76 o 
   1 -10   1       15.51       20.28      3.53 o 
   2 -10   1       60.46       60.26      3.70 o 
   3 -10   1        8.06       10.91      1.85 o 
   4 -10   1       51.68       54.44      4.40 o 
   5 -10   1        2.83        5.32      2.93 o 
  -3  -9   1      160.84      154.61      4.83 o 
  -2  -9   1        0.02        0.46      2.58 o 
  -1  -9   1      163.45      150.09      5.50 o 
   0  -9   1     1431.29     1434.65    105.18 o 
   1  -9   1      137.47      132.19      3.53 o 
   2  -9   1      533.45      530.62      6.33 o 
   3  -9   1        3.71        1.93      1.94 o 
   4  -9   1      631.22      592.26     28.94 o 
   5  -9   1        2.18       10.79      3.94 o 
   6  -9   1       40.51       45.09      3.62 o 
  -4  -8   1       12.43        5.57      2.87 o 
  -3  -8   1        0.01        0.19      2.00 o 
  -2  -8   1      466.62      514.02      9.69 o 
  -1  -8   1      454.34      425.20      8.82 o 
   0  -8   1     3324.49     3350.05     23.75 o 
   1  -8   1       23.74       25.95      2.49 o 
   2  -8   1       26.89       23.30      2.22 o 
   3  -8   1      139.19      150.76      4.83 o 
   4  -8   1       85.27       78.98      3.25 o 
   5  -8   1      247.87      225.91      8.05 o 
   6  -8   1        3.89       10.38      3.53 o 
  -5  -7   1       42.15       46.81      2.41 o 
  -4  -7   1       97.51       88.74      2.95 o 
  -3  -7   1       60.71       53.93      2.76 o 
  -2  -7   1     2966.04     3365.87     30.67 o 
  -1  -7   1     1172.76     1343.93     14.47 o 
   0  -7   1      712.93      817.87     11.00 o 
   1  -7   1        0.10        6.30      2.28 o 
   2  -7   1        6.09        8.87      2.21 o 
   3  -7   1     1111.76     1057.98     16.14 o 
   4  -7   1      333.46      307.67      7.98 o 
   5  -7   1       54.43       50.05      5.07 o 
   6  -7   1       51.59       61.44      4.69 o 
   7  -7   1        3.65       12.91      3.17 o 
  -6  -6   1      214.10      209.19      5.01 o 
  -5  -6   1      131.59      135.04      4.97 o 
  -4  -6   1       87.35       78.26      4.26 o 
  -3  -6   1      248.45      239.26      7.02 o 
  -2  -6   1     1030.67     1130.92     12.41 o 
  -1  -6   1       15.60       11.26      3.03 o 
   0  -6   1       11.50       17.21      2.74 o 
   1  -6   1       10.89       17.07      3.07 o 
   2  -6   1      349.06      337.59      8.38 o 
   3  -6   1      122.86      127.31      4.46 o 
   4  -6   1      983.69      929.14     10.68 o 
   5  -6   1       32.36       33.92      5.05 o 
   7  -6   1      267.47      331.78      7.50 o 
  -6  -5   1        4.31        3.28      2.58 o 
  -5  -5   1      145.07      122.03      5.01 o 
  -4  -5   1        5.03        7.79      2.74 o 
  -3  -5   1       72.66       75.39      2.93 o 
  -2  -5   1      311.45      285.67      6.94 o 
  -1  -5   1      852.07      830.07     10.52 o 
   0  -5   1      261.70      268.40      5.87 o 
   1  -5   1       45.21       35.55      3.24 o 
   2  -5   1      224.19      232.14     14.65 o 
   3  -5   1      184.18      190.89      6.81 o 
   4  -5   1      836.33      833.85      6.28 o 
   5  -5   1      170.44      180.18      5.45 o 
   6  -5   1       61.66       53.21      3.06 o 
   7  -5   1       63.75       74.18      4.49 o 
  -7  -4   1      112.79      119.91      4.16 o 
  -6  -4   1      476.93      439.85      8.51 o 
  -5  -4   1       13.84        8.73      2.73 o 
  -4  -4   1        0.81        0.55      2.72 o 
  -3  -4   1        6.42        5.93      2.87 o 
  -2  -4   1      210.26      177.10      5.07 o 
  -1  -4   1      363.02      380.23      6.58 o 
   0  -4   1     4535.04     5218.44    322.39 o 
   1  -4   1      206.90      197.29     16.11 o 
   2  -4   1     1696.37     1584.72     15.37 o 
   3  -4   1      977.06      888.72     12.19 o 
   4  -4   1      470.05      461.15     10.04 o 
   5  -4   1      210.79      197.83      4.83 o 
   6  -4   1        2.22        1.91      2.82 o 
   7  -4   1       36.85       36.19      2.63 o 
  -7  -3   1       34.75       32.63      3.32 o 
  -6  -3   1      225.89      218.71      6.63 o 
  -5  -3   1      281.70      261.74      6.90 o 
  -4  -3   1       33.19       23.72      2.78 o 
  -3  -3   1       27.69       31.07      2.04 o 
  -2  -3   1     5562.66     5983.01     19.84 o 
  -1  -3   1        1.51        2.86      0.92 o 
   0  -3   1      125.23      146.48      0.97 o 
   1  -3   1     1522.87     1399.38     19.65 o 
   2  -3   1       45.69       31.49      9.79 o 
   3  -3   1     1660.07     1577.78     70.29 o 
   4  -3   1       33.38       32.07      3.50 o 
   5  -3   1       84.63       77.74      3.13 o 
   6  -3   1       68.49       78.24      4.33 o 
   7  -3   1       10.44       10.08      1.93 o 
  -7  -2   1      292.86      332.18      7.33 o 
  -6  -2   1      357.58      353.13      8.19 o 
  -5  -2   1       58.08       52.04      3.68 o 
  -4  -2   1       47.91       41.65      2.31 o 
  -3  -2   1       86.50       85.91      1.94 o 
  -2  -2   1       90.48       78.27      4.84 o 
  -1  -2   1      151.59      168.82      8.59 o 
   0  -2   1     2327.29     2827.39     42.24 o 
   1  -2   1       66.73       75.75      1.75 o 
   2  -2   1      201.40      170.66      3.04 o 
   3  -2   1        0.97        1.59      0.90 o 
   4  -2   1      335.91      326.75      3.71 o 
   5  -2   1       70.54       69.38      2.89 o 
   6  -2   1      137.47      127.47      5.06 o 
   7  -2   1      377.72      443.23      7.95 o 
   8  -2   1       16.90       18.17      2.94 o 
  -8  -1   1       36.40       47.94      2.83 o 
  -7  -1   1        9.28       10.58      3.25 o 
  -6  -1   1      417.27      424.81      8.89 o 
  -5  -1   1       54.31       46.26      3.62 o 
  -4  -1   1       17.03       17.77      1.60 o 
  -3  -1   1       64.51       58.05      1.56 o 
  -2  -1   1       47.72       51.12      1.59 o 
   0  -1   1      161.68      196.73      1.25 o 
   1  -1   1     1668.94     1721.79      5.73 o 
   2  -1   1       11.76       12.96      0.54 o 
   3  -1   1       27.02       43.18      2.82 o 
   4  -1   1      146.13      127.37      2.86 o 
   5  -1   1      161.60      171.77      4.53 o 
   6  -1   1        0.03        3.41      2.60 o 
   7  -1   1      158.60      189.38      5.50 o 
   8  -1   1        5.72        6.75      2.32 o 
  -8   0   1      182.16      218.32      4.94 o 
  -7   0   1      165.50      183.59      6.23 o 
  -6   0   1      215.85      232.30      6.87 o 
  -5   0   1      249.73      244.78      6.22 o 
  -4   0   1        0.14       -0.26      0.97 o 
  -3   0   1      906.88      967.69      5.19 o 
  -2   0   1     2029.73     2038.50      7.88 o 
  -1   0   1       61.23       56.46      1.20 o 
   1   0   1      789.06      821.80      2.60 o 
   2   0   1      389.84      350.31     17.66 o 
   3   0   1     1666.75     1515.59     10.00 o 
   4   0   1        0.39        1.08      1.54 o 
   5   0   1       34.71       36.02      5.34 o 
   6   0   1        0.80        2.45      2.38 o 
   7   0   1        1.05       -0.41      2.31 o 
   8   0   1        7.03        6.89      2.20 o 
  -8   1   1      122.50      139.61      4.35 o 
  -7   1   1      331.15      333.56      8.07 o 
  -6   1   1       41.84       39.91      3.91 o 
  -5   1   1      278.47      294.82      6.68 o 
  -4   1   1      105.44      117.15      3.75 o 
  -3   1   1      192.53      196.82      6.22 o 
  -1   1   1      672.36      667.05      2.74 o 
   0   1   1     1098.81      987.24      3.21 o 
   1   1   1     1339.67     1172.44      4.18 o 
   2   1   1       48.15       41.42      1.64 o 
   3   1   1      996.75      905.55      8.01 o 
   4   1   1      330.75      318.31      5.88 o 
   5   1   1       29.27       27.78      3.03 o 
   6   1   1       72.10       70.29      2.98 o 
   7   1   1        5.77        5.55      2.17 o 
  -8   2   1       14.32       14.02      2.11 o 
  -7   2   1      137.94      148.13      5.20 o 
  -6   2   1        4.09       16.10      3.99 o 
  -5   2   1        0.48       -1.20      3.01 o 
  -4   2   1     7193.68     6721.64     68.90 o 
  -3   2   1      340.25      331.05      2.99 o 
  -2   2   1        2.26        3.77      0.96 o 
  -1   2   1     1618.33     1719.42      6.76 o 
   0   2   1      129.52      136.13      1.29 o 
   1   2   1     2554.47     2266.77      8.11 o 
   2   2   1     1871.27     1729.79      9.18 o 
   3   2   1      724.35      629.11      6.87 o 
   4   2   1      393.16      376.35      6.37 o 
   5   2   1       56.78       58.10      4.04 o 
   6   2   1       15.78       15.58      3.15 o 
   7   2   1      312.45      321.94      6.89 o 
  -8   3   1       78.71      119.50      6.62 o 
  -7   3   1        3.00        4.44      2.63 o 
  -6   3   1        6.94       21.35      2.35 o 
  -5   3   1       58.51       53.53      3.42 o 
  -4   3   1       50.29       49.00      4.58 o 
  -3   3   1     3373.92     3599.80     22.19 o 
  -2   3   1      556.16      603.46      7.55 o 
  -1   3   1       28.05       32.25      1.16 o 
   0   3   1      998.83     1100.31      5.12 o 
   1   3   1      287.19      293.73      4.00 o 
   2   3   1     2941.71     2714.83      9.53 o 
   3   3   1      516.14      508.62      6.40 o 
   4   3   1       22.21       23.75      3.03 o 
   5   3   1      543.00      475.21      9.03 o 
   6   3   1        6.69        5.34      3.06 o 
   7   3   1       58.26       58.11      3.66 o 
  -8   4   1       30.70       41.86      3.43 o 
  -7   4   1        0.75        1.80      2.38 o 
  -6   4   1        3.48        6.57      2.34 o 
  -5   4   1      137.78      148.89      3.79 o 
  -3   4   1        3.67        8.91      2.02 o 
  -2   4   1      268.95      264.19      3.34 o 
  -1   4   1       14.82       20.09      1.30 o 
   0   4   1       37.78       31.97      1.51 o 
   1   4   1       31.04       39.24      2.88 o 
   2   4   1      725.80      716.13      9.22 o 
   3   4   1      268.81      287.03      6.72 o 
   4   4   1      102.28       94.72      4.69 o 
   5   4   1      294.03      255.05      6.98 o 
   6   4   1       12.74       11.52      2.87 o 
   7   4   1       14.44       14.13      2.28 o 
  -7   5   1      386.49      356.52      8.59 o 
  -6   5   1        0.81       -0.61      3.53 o 
  -5   5   1       66.53       57.74      5.65 o 
  -4   5   1      216.11      218.46      5.58 o 
  -3   5   1        9.76       14.15      3.69 o 
  -2   5   1     2799.94     2857.67     20.51 o 
  -1   5   1        9.27       10.48      1.31 o 
   0   5   1       19.99       21.22      1.52 o 
   1   5   1     2816.59     2956.35    141.33 o 
   2   5   1        8.28        6.60      1.94 o 
   3   5   1      135.90      131.69      6.17 o 
   4   5   1       39.63       34.15      3.60 o 
   5   5   1       17.34       16.77      2.90 o 
   6   5   1        1.55        2.04      2.36 o 
  -7   6   1       42.50       44.33      4.13 o 
  -6   6   1       82.16       74.65      5.75 o 
  -5   6   1       18.22       18.75      4.42 o 
  -4   6   1     1551.53     1461.68     19.29 o 
  -3   6   1       33.32       33.32      2.60 o 
  -2   6   1       76.98       76.34      4.49 o 
  -1   6   1       18.83       29.34      3.49 o 
   0   6   1       24.16       28.24      3.20 o 
   1   6   1      392.15      424.76      8.04 o 
   2   6   1      567.95      575.55      6.81 o 
   3   6   1      335.00      299.77      7.39 o 
   4   6   1       17.10       13.21      3.01 o 
   5   6   1       11.07       10.07      2.78 o 
   6   6   1       58.71       54.57      2.89 o 
  -7   7   1        7.04        4.81      2.97 o 
  -6   7   1       36.06       33.60      4.07 o 
  -5   7   1        0.58        0.13      3.50 o 
  -4   7   1       44.49       41.92      3.73 o 
  -3   7   1      580.30      601.27     18.05 o 
  -2   7   1       27.76       34.40      2.50 o 
  -1   7   1       44.10       42.96      3.49 o 
   0   7   1      145.34      149.55      5.71 o 
   1   7   1      204.31      199.76      6.24 o 
   2   7   1        7.01        7.02      2.36 o 
   3   7   1       94.18       97.31      3.33 o 
   4   7   1       12.72       10.22      2.86 o 
   5   7   1      372.82      330.63      6.11 o 
  -6   8   1       36.96       35.98      3.72 o 
  -5   8   1      283.26      273.30      7.94 o 
  -4   8   1       31.90       36.37      2.63 o 
  -3   8   1      329.83      334.13      6.16 o 
  -2   8   1      672.66      696.26     13.50 o 
  -1   8   1        0.27       -0.42      2.27 o 
   0   8   1      170.47      156.74      6.06 o 
   1   8   1      506.36      499.62     48.79 o 
   2   8   1      358.56      335.54     33.75 o 
   3   8   1       13.29       16.29      2.19 o 
   4   8   1        0.45        4.29      2.31 o 
  -5   9   1       21.37       23.87      3.51 o 
  -4   9   1      449.00      486.09      6.38 o 
  -3   9   1      178.65      174.94      5.01 o 
  -2   9   1     1301.92     1385.26     27.31 o 
  -1   9   1       66.24       56.59      4.17 o 
   0   9   1      305.74      294.47     14.11 o 
   1   9   1      239.74      208.53      6.47 o 
   2   9   1        0.48        1.85      2.01 o 
   3   9   1        4.48       11.07      2.80 o 
  -4  10   1     1614.12     1662.56     11.57 o 
  -3  10   1      433.30      429.61      7.78 o 
  -2  10   1      105.81      102.88      3.36 o 
  -1  10   1       40.93       38.12      2.59 o 
   0  10   1       13.87        9.67      2.11 o 
   1  10   1      332.45      318.87      6.59 o 
   2  10   1      167.38      216.01      4.36 o 
  -2  11   1        0.88        2.60      2.33 o 
  -1  11   1      287.81      295.48      5.80 o 
   0  11   1      319.56      357.58      5.96 o 
  -1 -11   2        0.24       -0.64      1.37 o 
   0 -11   2      143.37      151.17      3.44 o 
   1 -11   2      400.04      405.63      5.18 o 
   2 -11   2        3.16        3.52      1.53 o 
   3 -11   2      141.63      139.03      4.78 o 
  -3 -10   2       84.22       98.86      4.48 o 
  -2 -10   2        4.87        8.53      1.91 o 
  -1 -10   2        6.13       11.48      5.24 o 
   0 -10   2       12.01        9.42      1.87 o 
   1 -10   2       75.35       72.64      2.86 o 
   2 -10   2       55.88       52.31      2.41 o 
   3 -10   2       50.80       50.56      2.65 o 
   4 -10   2        8.25       10.33      2.05 o 
   5 -10   2       34.08       34.83      3.48 o 
  -4  -9   2        1.12        2.56      2.14 o 
  -3  -9   2       80.54       83.33      3.93 o 
  -2  -9   2       17.37       15.89      2.89 o 
  -1  -9   2        3.68        2.81      2.62 o 
   0  -9   2       32.15       32.88      4.92 o 
   1  -9   2        0.41       -0.20      1.93 o 
   2  -9   2      224.17      214.69      4.97 o 
   3  -9   2        1.95        2.87      2.48 o 
   4  -9   2       60.07       55.55      2.90 o 
   5  -9   2      290.05      357.79      8.66 o 
   6  -9   2       25.07       23.85      3.17 o 
  -5  -8   2       23.00       29.88      2.75 o 
  -4  -8   2        9.02       10.92      2.63 o 
  -3  -8   2      141.76      151.46      5.28 o 
  -2  -8   2     1533.38     1687.38     16.86 o 
  -1  -8   2      574.36      571.12     10.08 o 
   0  -8   2      288.07      278.90      7.25 o 
   1  -8   2        5.71        6.51      2.45 o 
   2  -8   2      265.74      263.62      6.70 o 
   3  -8   2       50.55       52.74      4.46 o 
   4  -8   2        2.69        3.78      2.67 o 
   5  -8   2       21.89       24.69      4.15 o 
   6  -8   2       15.63       19.42      3.85 o 
  -5  -7   2        0.13        0.11      1.85 o 
  -4  -7   2      823.45      756.23      7.35 o 
  -3  -7   2      429.61      395.30     20.12 o 
  -2  -7   2     1620.84     1910.20     17.35 o 
  -1  -7   2      102.38      126.86      4.93 o 
   0  -7   2      225.38      273.31      6.62 o 
   1  -7   2      840.67      843.05     29.18 o 
   2  -7   2      101.40      114.65      6.69 o 
   3  -7   2      468.48      470.16      7.54 o 
   4  -7   2       11.26        8.86      2.53 o 
   5  -7   2       24.59       25.40      3.39 o 
   6  -7   2       62.33       65.92      4.88 o 
   7  -7   2        1.10        7.78      2.93 o 
  -6  -6   2       26.58       27.68      2.79 o 
  -5  -6   2       48.51       54.80      3.67 o 
  -4  -6   2     1933.45     1694.11     40.20 o 
  -3  -6   2      775.76      753.90     11.79 o 
  -2  -6   2      325.19      399.80      7.75 o 
  -1  -6   2      154.78      143.08      5.32 o 
   0  -6   2       62.92       65.76      3.87 o 
   1  -6   2     1915.72     1887.84     17.31 o 
   2  -6   2      187.55      228.48      7.17 o 
   3  -6   2        1.30        1.83      3.58 o 
   4  -6   2       31.45       37.97      3.66 o 
   5  -6   2        5.42        8.42      2.42 o 
   6  -6   2      190.40      187.32      7.00 o 
   7  -6   2      197.61      206.19      5.79 o 
  -6  -5   2      337.80      335.37      7.08 o 
  -5  -5   2      275.86      245.53      6.60 o 
  -4  -5   2      348.70      319.48     10.49 o 
  -3  -5   2      350.57      321.21      4.90 o 
  -2  -5   2       54.92       40.42      3.58 o 
  -1  -5   2      421.05      456.34      7.76 o 
   0  -5   2      784.65      826.00      9.95 o 
   1  -5   2       24.45       19.12      2.72 o 
   2  -5   2     2347.92     2356.26     51.42 o 
   3  -5   2       48.27       51.07      4.72 o 
   4  -5   2        6.00        7.20      1.94 o 
   5  -5   2      508.96      482.68      8.20 o 
   6  -5   2        3.95        3.64      1.85 o 
   7  -5   2        0.35        8.98      3.37 o 
  -7  -4   2      124.75      148.34      2.79 o 
  -6  -4   2       19.16       30.49      3.52 o 
  -5  -4   2       47.75       42.43      3.70 o 
  -4  -4   2       38.72       34.21      2.43 o 
  -3  -4   2      441.99      417.49     22.25 o 
  -2  -4   2       88.94       80.64      5.51 o 
  -1  -4   2      110.15      113.46      2.28 o 
   0  -4   2      853.97     1035.15      6.67 o 
   1  -4   2      272.41      264.26      2.91 o 
   2  -4   2      827.49      834.01      5.91 o 
   3  -4   2      246.79      264.41      5.98 o 
   4  -4   2        0.01        0.69      4.17 o 
   5  -4   2      742.76      694.78      7.72 o 
   6  -4   2       26.15       23.02      2.16 o 
   7  -4   2        4.41        5.15      1.91 o 
  -7  -3   2        6.80       20.54      3.23 o 
  -6  -3   2       77.57       83.03      4.67 o 
  -5  -3   2       74.10       61.95      3.99 o 
  -4  -3   2      217.94      214.25      5.60 o 
  -3  -3   2        0.26        0.75      1.42 o 
  -2  -3   2     2843.92     2908.91     13.99 o 
  -1  -3   2      125.69      124.63      5.94 o 
   0  -3   2     2080.01     2494.19     13.20 o 
   1  -3   2     2370.57     2169.66      4.70 o 
   2  -3   2      214.35      227.99      2.12 o 
   3  -3   2       71.26       84.27      2.17 o 
   4  -3   2        7.51        4.95      1.47 o 
   5  -3   2      125.50      114.24      3.66 o 
   6  -3   2       68.86       59.91      3.88 o 
   7  -3   2        1.34        6.42      1.67 o 
  -6  -2   2       22.83       33.37      3.81 o 
  -5  -2   2       10.57        8.96      2.85 o 
  -4  -2   2     2879.15     2784.30     15.57 o 
  -3  -2   2        5.59        4.62      1.41 o 
  -2  -2   2      266.48      271.78      3.94 o 
  -1  -2   2     2242.29     2124.15      9.04 o 
   0  -2   2     3475.81     3727.73     66.93 o 
   1  -2   2     3959.96     3853.64     12.09 o 
   2  -2   2      296.46      286.26      2.21 o 
   3  -2   2      297.29      279.62      2.74 o 
   4  -2   2        3.71        3.59      1.13 o 
   5  -2   2      196.56      202.10      4.57 o 
   6  -2   2      164.28      161.22      5.82 o 
   7  -2   2       55.12       54.66      3.76 o 
  -8  -1   2      112.39      135.91      4.00 o 
  -7  -1   2        8.73       10.61      3.21 o 
  -6  -1   2       61.08       82.04      4.85 o 
  -5  -1   2       50.14       41.33      3.47 o 
  -4  -1   2       30.84       26.50      1.89 o 
  -3  -1   2      130.30      133.02      3.03 o 
  -2  -1   2        2.50        4.37      1.12 o 
  -1  -1   2     3878.14     3563.00     38.28 o 
   0  -1   2     1242.26     1237.43     11.65 o 
   1  -1   2       25.14       22.51      1.48 o 
   2  -1   2     3229.14     3077.64     18.47 o 
   3  -1   2        4.13        1.60      0.83 o 
   4  -1   2      270.88      231.62      3.76 o 
   5  -1   2     1142.58     1156.88     11.16 o 
   6  -1   2        0.23        1.80      3.00 o 
   7  -1   2       28.26       33.40      3.20 o 
  -8   0   2      212.25      288.85      5.75 o 
  -7   0   2       24.11       46.17      4.32 o 
  -6   0   2       16.63       31.72      3.82 o 
  -5   0   2       65.51       61.44      3.87 o 
  -4   0   2      101.11      100.39      8.84 o 
  -3   0   2      790.42      819.50      6.56 o 
  -2   0   2       57.48       59.70      1.90 o 
  -1   0   2      705.34      672.34      4.42 o 
   0   0   2       13.70       16.60      1.04 o 
   2   0   2       68.23       69.09      1.97 o 
   3   0   2     2050.08     1918.75     11.68 o 
   4   0   2        6.73        7.08      1.82 o 
   5   0   2      534.94      524.89     28.46 o 
   6   0   2        2.01        0.92      2.46 o 
   7   0   2        9.63        8.74      2.63 o 
  -8   1   2       54.11       81.48      3.72 o 
  -7   1   2       75.87       99.38      4.41 o 
  -6   1   2       60.52       54.20      4.43 o 
  -5   1   2     1127.18     1171.14     12.86 o 
  -4   1   2      766.32      739.44      7.66 o 
  -3   1   2      144.18      163.40      2.12 o 
  -2   1   2    11017.31    10142.91     53.56 o 
  -1   1   2        3.58        3.63      0.61 o 
   0   1   2     1238.58     1211.41      8.00 o 
   1   1   2     1609.98     1451.57      5.83 o 
   2   1   2       61.12       69.04      1.39 o 
   3   1   2      276.84      200.45      4.09 o 
   4   1   2        2.46        2.52      1.50 o 
   5   1   2        1.73        2.82      2.54 o 
   6   1   2      135.98      137.89      5.16 o 
   7   1   2        0.10       -0.07      2.18 o 
  -8   2   2        2.55        2.04      1.87 o 
  -7   2   2        4.57        8.82      2.65 o 
  -6   2   2       10.18       12.78      3.96 o 
  -5   2   2        3.21        7.05      3.86 o 
  -4   2   2     9531.76     9645.54     40.35 o 
  -3   2   2       30.35       35.29      1.75 o 
  -2   2   2       42.11       58.23      1.70 o 
  -1   2   2     4180.83     4136.76     17.85 o 
   0   2   2       10.93       15.24      1.11 o 
   1   2   2     2708.33     2707.48      5.90 o 
   2   2   2      804.84      841.07      7.09 o 
   3   2   2       57.80       70.66      2.74 o 
   4   2   2        5.67        4.85      2.06 o 
   5   2   2       29.07       26.33      2.55 o 
   6   2   2      165.93      167.11      5.92 o 
   7   2   2       11.04       21.96      2.77 o 
  -8   3   2       14.79       18.23      2.03 o 
  -7   3   2       13.24       15.22      3.08 o 
  -6   3   2     2510.07     2305.46     19.37 o 
  -5   3   2      368.07      355.23      7.38 o 
  -4   3   2       82.72       82.53      5.14 o 
  -3   3   2       74.68       85.22      2.38 o 
  -2   3   2      133.47      150.55      2.64 o 
  -1   3   2     2499.73     2604.09      9.73 o 
   0   3   2      640.64      682.17      5.92 o 
   1   3   2      247.47      265.28      4.63 o 
   2   3   2      215.20      214.84      2.96 o 
   3   3   2       12.46        6.22      1.62 o 
   4   3   2      227.94      212.90      5.14 o 
   5   3   2      674.46      586.01     10.11 o 
   6   3   2       25.16       23.29      3.31 o 
   7   3   2      278.50      289.84      5.48 o 
  -8   4   2        1.39        5.03      2.76 o 
  -7   4   2       64.41       62.28      8.98 o 
  -6   4   2       37.61       34.65      3.84 o 
  -5   4   2     1041.42     1098.02     43.15 o 
  -4   4   2       10.60       13.72      4.20 o 
  -3   4   2        0.81        6.16      1.48 o 
  -2   4   2      463.19      511.07      6.39 o 
  -1   4   2      174.01      192.49      3.27 o 
   0   4   2     3796.34     3993.86     33.48 o 
   1   4   2     1861.85     2000.17     75.86 o 
   2   4   2       65.25       79.67      3.52 o 
   3   4   2     1354.16     1316.83     28.28 o 
   4   4   2      149.97      146.07     10.23 o 
   5   4   2       20.06       15.22      2.90 o 
   6   4   2        0.00        0.70      2.56 o 
  -7   5   2      180.11      208.70     20.55 o 
  -6   5   2       29.07       23.52      2.84 o 
  -5   5   2       48.42       37.16      7.44 o 
  -4   5   2       44.89       51.40      3.69 o 
  -3   5   2       17.59       16.30      3.64 o 
  -2   5   2       73.99       85.69      2.54 o 
  -1   5   2      683.98      746.19      7.97 o 
   0   5   2     1237.39     1456.74     24.97 o 
   1   5   2       93.15       95.28      6.67 o 
   2   5   2       18.38       18.81      2.34 o 
   3   5   2      199.44      201.58      4.98 o 
   4   5   2      197.64      174.09      6.39 o 
   5   5   2        6.13        8.80      2.79 o 
   6   5   2      237.02      221.45      5.34 o 
  -7   6   2       31.92       39.72      3.52 o 
  -6   6   2      107.75      104.45      5.93 o 
  -5   6   2       35.44       28.41      4.70 o 
  -4   6   2      885.56      856.63     20.99 o 
  -3   6   2        0.05        1.78      2.84 o 
  -2   6   2      393.86      440.62      8.78 o 
  -1   6   2     1808.78     2092.17     17.36 o 
   0   6   2        0.04       -3.55      3.55 o 
   1   6   2       60.70       57.76      2.95 o 
   2   6   2       12.12        9.62      1.87 o 
   3   6   2       18.57       12.70      2.18 o 
   4   6   2       13.83       10.54      2.97 o 
   5   6   2        0.17       -0.05      2.39 o 
   6   6   2        0.11        1.53      1.86 o 
  -7   7   2        1.60        3.21      2.79 o 
  -6   7   2      581.70      582.13     10.13 o 
  -5   7   2       37.74       38.29      4.70 o 
  -4   7   2      123.05      122.49      3.59 o 
  -3   7   2      222.46      247.06      4.55 o 
  -2   7   2       48.48       54.54      2.88 o 
  -1   7   2        5.05        3.75      3.61 o 
   0   7   2      627.83      640.94     11.06 o 
   1   7   2      299.50      273.42      5.14 o 
   2   7   2       38.13       34.23      3.43 o 
   4   7   2       99.94       95.78      4.59 o 
   5   7   2      156.58      144.15      4.09 o 
  -6   8   2        4.58        4.47      2.99 o 
  -5   8   2      125.25      132.45      5.59 o 
  -4   8   2       67.04       62.23      3.37 o 
  -3   8   2        1.57        4.77      2.32 o 
  -2   8   2      576.44      609.48     10.26 o 
  -1   8   2      278.68      261.56      8.22 o 
   0   8   2       25.29       28.70      3.82 o 
   1   8   2      179.96      170.03     10.54 o 
   2   8   2        3.21        6.92      2.10 o 
   3   8   2      635.51      670.79      9.66 o 
   4   8   2        3.33        1.65      2.22 o 
  -5   9   2      150.61      145.31      4.69 o 
  -4   9   2      183.29      177.43      9.77 o 
  -3   9   2        0.06        0.45      2.40 o 
  -2   9   2       21.72       22.16      3.66 o 
  -1   9   2      303.09      290.82      8.04 o 
   0   9   2      284.87      262.84      7.52 o 
   1   9   2      136.88      144.03     12.47 o 
   2   9   2        6.76       11.04      1.93 o 
   3   9   2      163.29      132.62      3.73 o 
  -4  10   2      509.04      474.18      6.40 o 
  -3  10   2        6.84        5.37      2.60 o 
  -2  10   2      149.67      146.38      5.27 o 
  -1  10   2      106.78       99.99      4.61 o 
   0  10   2       11.84       10.45      2.56 o 
   1  10   2        0.13        1.83      2.28 o 
  -2  11   2       49.55       45.19      2.87 o 
  -1  11   2      261.03      284.01      5.32 o 
   0  11   2      293.03      347.94      5.15 o 
  -2 -11   3        4.00        4.22      1.81 o 
  -1 -11   3       97.29      111.41      3.02 o 
   0 -11   3      306.12      345.02      5.03 o 
   1 -11   3      138.37      140.91      2.82 o 
   2 -11   3       11.75       11.20      1.69 o 
   3 -11   3       20.39       16.54      2.31 o 
  -3 -10   3        0.07        1.35      1.35 o 
  -2 -10   3      154.53      161.63      7.82 o 
  -1 -10   3      378.62      412.89     31.85 o 
   0 -10   3       53.91       50.27      2.44 o 
   1 -10   3      377.07      370.89      4.86 o 
   2 -10   3       25.77       22.53      2.07 o 
   3 -10   3      184.63      174.70      5.41 o 
   4 -10   3       23.72       27.81      2.20 o 
   5 -10   3        5.34        5.84      2.62 o 
  -4  -9   3        4.25        9.78      2.70 o 
  -3  -9   3        6.93        5.86      2.54 o 
  -2  -9   3      163.29      153.12      5.45 o 
  -1  -9   3      277.69      283.89      7.13 o 
   0  -9   3       34.07       33.76      2.72 o 
   1  -9   3       19.33       16.61      2.03 o 
   2  -9   3       25.76       19.55      1.96 o 
   3  -9   3      146.75      135.41      3.96 o 
   4  -9   3       55.23       48.89      2.86 o 
   5  -9   3      635.16      641.56     10.70 o 
   6  -9   3        0.33        1.76      2.76 o 
  -5  -8   3       28.31       44.25      3.12 o 
  -4  -8   3        0.14        0.25      2.53 o 
  -3  -8   3        1.65       -0.26      2.28 o 
  -2  -8   3       18.08       13.78      2.74 o 
  -1  -8   3      120.19      132.66      5.37 o 
   0  -8   3      246.16      254.84      6.72 o 
   1  -8   3        3.13        3.58      1.95 o 
   2  -8   3        8.65        7.27      2.01 o 
   3  -8   3     1336.54     1201.60     12.40 o 
   4  -8   3      131.86      121.86      3.84 o 
   5  -8   3       30.21       33.31      3.24 o 
   6  -8   3       29.65       24.41      3.56 o 
  -5  -7   3      131.33      147.13      3.40 o 
  -4  -7   3      580.81      521.32      6.15 o 
  -3  -7   3      108.25       98.46      4.79 o 
  -2  -7   3      609.73      648.47     10.41 o 
  -1  -7   3      178.42      228.10      6.19 o 
   0  -7   3      136.88      189.57      5.72 o 
   1  -7   3       25.22       28.97      3.71 o 
   2  -7   3      108.88      123.13      4.87 o 
   3  -7   3       63.31       51.59      3.22 o 
   4  -7   3       50.76       42.73      3.04 o 
   5  -7   3        6.82        7.38      4.98 o 
   6  -7   3       95.43       91.66      4.88 o 
   7  -7   3        0.38        3.54      2.79 o 
  -6  -6   3      549.76      573.12      7.64 o 
  -5  -6   3      178.84      166.35      9.23 o 
  -4  -6   3     1513.84     1345.43     19.27 o 
  -3  -6   3       36.02       28.67      2.43 o 
  -2  -6   3      341.55      368.12      7.69 o 
  -1  -6   3     1578.93     1894.97     16.84 o 
   0  -6   3       42.43       59.64      3.70 o 
   1  -6   3      607.63      700.46     10.66 o 
   2  -6   3       36.30       37.71      3.88 o 
   3  -6   3       34.98       31.37      2.25 o 
   4  -6   3       13.50        8.70      1.86 o 
   5  -6   3       31.00       26.34      2.66 o 
   6  -6   3        0.89        1.21      2.34 o 
   7  -6   3      119.19      127.63      4.47 o 
  -6  -5   3      630.20      631.41      9.21 o 
  -5  -5   3      545.09      507.48     38.56 o 
  -4  -5   3      218.14      206.98      7.75 o 
  -3  -5   3       83.01       94.11      2.93 o 
  -2  -5   3       24.57       21.74      1.71 o 
  -1  -5   3     1368.65     1498.42     38.52 o 
   0  -5   3      309.79      352.13      6.58 o 
   1  -5   3       31.27       33.57      1.49 o 
   2  -5   3       51.43       84.18      3.05 o 
   3  -5   3      118.20      111.79      5.19 o 
   4  -5   3      555.20      559.05      5.95 o 
   5  -5   3      715.32      684.52      8.12 o 
   6  -5   3       41.13       35.31      2.22 o 
   7  -5   3      526.02      544.49      9.71 o 
  -7  -4   3      439.34      501.33      7.37 o 
  -6  -4   3      328.99      319.79      7.29 o 
  -5  -4   3      222.63      214.85     14.65 o 
  -4  -4   3        8.26       11.09      2.28 o 
  -3  -4   3      266.55      241.83      3.94 o 
  -2  -4   3      673.87      647.86     11.53 o 
  -1  -4   3       35.15       31.79      2.71 o 
   0  -4   3     2262.29     2570.75      9.00 o 
   1  -4   3        6.03        7.99      0.54 o 
   2  -4   3       64.16       60.73      1.96 o 
   3  -4   3     3004.45     2957.90     26.34 o 
   4  -4   3      164.41      159.82      6.34 o 
   5  -4   3      397.96      372.11      9.60 o 
   6  -4   3      198.27      184.05      4.38 o 
   7  -4   3       15.07       13.65      2.00 o 
  -7  -3   3       44.18       54.96      2.35 o 
  -6  -3   3        7.20        9.45      2.98 o 
  -5  -3   3      111.23      111.52     12.44 o 
  -4  -3   3        8.80        6.28      2.99 o 
  -3  -3   3       27.95       32.35      2.23 o 
  -2  -3   3      720.38      701.96      4.79 o 
  -1  -3   3     1824.03     1860.09     49.24 o 
   0  -3   3      924.69     1016.35     63.35 o 
   1  -3   3      728.92      838.79      6.00 o 
   2  -3   3      623.80      639.73      6.42 o 
   3  -3   3      412.41      382.71      3.40 o 
   4  -3   3       98.28       80.06      3.29 o 
   5  -3   3        0.10        1.26      2.08 o 
   6  -3   3      799.87      727.17     10.57 o 
   7  -3   3       48.18       42.93      2.50 o 
  -7  -2   3       46.82       53.12      3.88 o 
  -6  -2   3      204.08      189.09      6.33 o 
  -5  -2   3        0.21       -2.48      2.75 o 
  -4  -2   3      605.32      602.07      7.63 o 
  -3  -2   3      477.30      488.57      6.20 o 
  -2  -2   3     1753.65     1764.29     10.27 o 
  -1  -2   3     1885.79     1691.30     13.10 o 
   0  -2   3      269.18      292.34      5.33 o 
   1  -2   3       14.02       21.08      0.63 o 
   2  -2   3      229.65      194.26      2.63 o 
   3  -2   3       62.17       73.90      1.48 o 
   4  -2   3      159.78      161.43      4.51 o 
   5  -2   3       23.18       22.37      2.24 o 
   6  -2   3       95.42       92.60      4.80 o 
   7  -2   3       14.99       13.63      2.74 o 
  -7  -1   3        0.03        1.17      3.02 o 
  -6  -1   3      722.42      676.06     11.07 o 
  -5  -1   3       25.91       22.75      3.15 o 
  -4  -1   3      198.69      208.14      4.39 o 
  -3  -1   3     1785.35     1697.61     10.77 o 
  -2  -1   3       86.61       98.07      2.44 o 
  -1  -1   3      490.52      497.09      4.11 o 
   0  -1   3      544.75      605.41      3.76 o 
   1  -1   3      185.02      182.39      2.71 o 
   2  -1   3      937.26     1055.51     30.87 o 
   3  -1   3       27.18       23.27      1.16 o 
   4  -1   3      423.93      382.47      4.91 o 
   5  -1   3      128.93      130.81      4.94 o 
   6  -1   3       75.28       69.18      5.19 o 
   7  -1   3      382.45      377.64      7.75 o 
  -8   0   3       35.04       46.27      3.13 o 
  -7   0   3       76.13       82.06      3.43 o 
  -6   0   3       68.99       73.48      4.64 o 
  -5   0   3       24.05       31.54      3.25 o 
  -4   0   3       15.30       14.02      1.62 o 
  -3   0   3      165.51      158.72      2.17 o 
  -2   0   3        4.30        7.87      1.73 o 
  -1   0   3       26.79       30.63      1.57 o 
   0   0   3     1748.12     1773.53      8.35 o 
   1   0   3        0.80        1.07      1.07 o 
   2   0   3      497.62      476.54      5.10 o 
   3   0   3     2074.52     1823.57     31.59 o 
   4   0   3        0.30        1.06      1.59 o 
   5   0   3      355.22      344.66      8.63 o 
   6   0   3        0.97        1.69      2.15 o 
   7   0   3       20.21       18.11      2.97 o 
  -8   1   3        0.34       -1.12      2.19 o 
  -7   1   3       35.97       46.59      3.55 o 
  -6   1   3       20.32       20.24      3.60 o 
  -5   1   3       10.34       11.12      3.26 o 
  -4   1   3       47.51       56.25      2.21 o 
  -3   1   3      216.12      258.65      4.87 o 
  -2   1   3     2290.27     2265.36     11.87 o 
  -1   1   3        4.54        4.03      0.70 o 
   0   1   3        0.36        0.39      0.51 o 
   1   1   3     3241.09     3341.21     16.82 o 
   2   1   3       94.08       90.14      2.24 o 
   3   1   3      411.46      340.58      5.66 o 
   4   1   3        7.28        8.18      2.25 o 
   5   1   3       72.52       66.43      3.26 o 
   6   1   3      426.71      431.07      8.49 o 
   7   1   3       86.17       80.26      3.80 o 
  -8   2   3        3.84        3.09      1.88 o 
  -7   2   3      222.14      226.96      6.40 o 
  -6   2   3      777.96      685.74     10.75 o 
  -5   2   3       39.73       30.50      3.78 o 
  -4   2   3     1239.97     1215.24     14.11 o 
  -3   2   3      152.97      206.38      3.49 o 
  -2   2   3      193.58      173.23      3.06 o 
  -1   2   3      311.64      309.05      6.83 o 
   0   2   3       19.95       33.25      0.96 o 
   1   2   3     2045.73     1975.24     22.76 o 
   2   2   3       30.78       17.80      1.79 o 
   3   2   3        8.10        3.21      1.53 o 
   4   2   3      217.36      231.40      4.64 o 
   5   2   3        9.86       16.39      6.78 o 
   6   2   3      310.53      291.79      7.14 o 
   7   2   3       33.91       41.48      8.38 o 
  -8   3   3      145.96      166.94      4.77 o 
  -7   3   3        4.78        9.03      2.93 o 
  -6   3   3     2750.78     2447.73     20.84 o 
  -5   3   3        6.56        5.01      2.75 o 
  -4   3   3        2.52        1.06      3.51 o 
  -3   3   3     1459.66     1445.19     14.20 o 
  -2   3   3      193.69      219.14      7.29 o 
  -1   3   3      656.70      665.06     20.51 o 
   0   3   3     1698.92     1984.20      9.55 o 
   1   3   3     1099.48     1276.50     24.84 o 
   2   3   3        4.94        6.27      1.55 o 
   3   3   3       37.05       34.30      2.32 o 
   4   3   3       22.52       25.45      3.83 o 
   5   3   3        3.53        6.43      2.83 o 
   6   3   3       62.47       62.33      4.12 o 
  -7   4   3       31.05       31.71      3.33 o 
  -6   4   3       22.88       21.00      3.41 o 
  -5   4   3       31.69       39.98      4.07 o 
  -4   4   3       17.05       20.78      4.07 o 
  -3   4   3     1365.82     1445.10     12.46 o 
  -2   4   3     1567.50     1685.53     43.52 o 
  -1   4   3      330.68      378.16     11.29 o 
   0   4   3       17.64       17.86      1.47 o 
   1   4   3        1.57        4.33      1.31 o 
   2   4   3      408.57      390.20     10.79 o 
   3   4   3     1511.41     1593.01     21.56 o 
   4   4   3        7.88        8.78      2.04 o 
   5   4   3      493.35      403.07      8.57 o 
   6   4   3      180.33      156.89      4.91 o 
  -7   5   3      532.57      547.61     29.45 o 
  -6   5   3        0.58        0.70      2.35 o 
  -5   5   3       75.78       72.01      3.70 o 
  -4   5   3      178.05      204.12      8.97 o 
  -3   5   3      106.80      107.02      4.92 o 
  -2   5   3     1877.19     2117.99     15.22 o 
  -1   5   3      211.14      251.67      4.01 o 
   0   5   3        0.66        1.10      1.57 o 
   1   5   3     1232.30     1210.64     22.99 o 
   2   5   3        2.20        0.53      2.41 o 
   3   5   3       99.94      110.11      3.68 o 
   4   5   3      142.85      112.76      6.48 o 
   5   5   3        8.89        7.91      2.86 o 
   6   5   3      501.04      460.23      6.59 o 
  -7   6   3        9.80       24.40      2.93 o 
  -6   6   3       39.65       39.80      4.18 o 
  -5   6   3       14.89       13.21      2.38 o 
  -4   6   3      454.91      465.01      7.34 o 
  -3   6   3      329.39      345.85      6.27 o 
  -2   6   3       31.31       36.17      4.60 o 
  -1   6   3       24.45       22.30      4.04 o 
   0   6   3        1.17        2.15      4.19 o 
   1   6   3      651.57      681.05     17.81 o 
   2   6   3      105.44      106.57      3.71 o 
   3   6   3        0.21        1.89      2.01 o 
   4   6   3      641.05      580.69     10.08 o 
   5   6   3       34.57       26.62      3.03 o 
  -6   7   3      139.93      164.45      5.48 o 
  -5   7   3        1.31       -0.12      2.59 o 
  -4   7   3      144.98      141.74     11.44 o 
  -3   7   3      938.44     1025.07     62.30 o 
  -2   7   3       12.22       12.46      3.91 o 
  -1   7   3       52.22       52.10      4.62 o 
   0   7   3       24.73       28.72      4.28 o 
   1   7   3        0.33        1.00      2.08 o 
   2   7   3        6.40        3.18      1.77 o 
   3   7   3       10.77       10.88      2.92 o 
   4   7   3        9.88        5.93      2.35 o 
   5   7   3       37.63       31.26      2.33 o 
  -6   8   3        3.20        3.45      3.00 o 
  -5   8   3      146.39      153.11      3.63 o 
  -4   8   3       28.11       28.32      2.83 o 
  -3   8   3      130.70      136.21      9.47 o 
  -2   8   3       41.22       42.66      4.50 o 
  -1   8   3       46.58       44.49      4.44 o 
   0   8   3      138.06      141.94      5.98 o 
   1   8   3       16.44       14.09      2.35 o 
   2   8   3      187.69      203.62     24.02 o 
   3   8   3      145.62      129.63      4.63 o 
   4   8   3        2.19        3.01      1.99 o 
  -4   9   3      137.64      123.97      4.98 o 
  -3   9   3       83.70       78.84      4.65 o 
  -2   9   3        1.90        3.02      2.85 o 
  -1   9   3      169.18      149.55      6.13 o 
   0   9   3       40.64       33.49      2.64 o 
   1   9   3      618.33      632.78     23.88 o 
   2   9   3       13.15       16.54      2.72 o 
   3   9   3        2.40        1.19      2.24 o 
  -4  10   3        5.57        7.42      2.41 o 
  -3  10   3      361.68      343.34      6.81 o 
  -2  10   3      160.79      155.47      5.19 o 
  -1  10   3       99.08       93.49      4.32 o 
   0  10   3        3.31        4.40      2.42 o 
   1  10   3      181.27      199.31      4.24 o 
  -2 -11   4      318.71      390.47      3.95 o 
  -1 -11   4       62.35       70.69      2.08 o 
   0 -11   4        7.57       10.39      1.54 o 
   1 -11   4      245.90      244.90      3.40 o 
   2 -11   4        6.28        6.75      2.30 o 
   3 -11   4       38.78       37.47      2.56 o 
  -3 -10   4      140.73      142.39      8.33 o 
  -2 -10   4      238.99      265.97      9.37 o 
  -1 -10   4      191.40      207.81      4.36 o 
   0 -10   4        4.54        3.99      1.78 o 
   1 -10   4      130.65      118.97      3.13 o 
   2 -10   4       37.98       39.22      2.20 o 
   3 -10   4       91.56       87.25      3.85 o 
   4 -10   4       14.97       18.38      2.12 o 
  -4  -9   4       97.08      106.39      4.43 o 
  -3  -9   4      429.98      421.09      7.73 o 
  -2  -9   4        2.91        5.16      2.47 o 
  -1  -9   4       95.97      110.14      4.82 o 
   0  -9   4       41.10       44.38      3.46 o 
   1  -9   4        6.79        4.23      1.88 o 
   2  -9   4      197.45      193.47      3.44 o 
   3  -9   4       56.36       49.50      2.90 o 
   4  -9   4        0.56        2.43      2.27 o 
   5  -9   4       61.39       64.71      4.38 o 
   6  -9   4        2.73        2.31      2.66 o 
  -5  -8   4       42.34       56.68      3.38 o 
  -4  -8   4       76.93       65.02      3.94 o 
  -3  -8   4      192.42      175.09      5.78 o 
  -2  -8   4       77.37       72.20      4.15 o 
  -1  -8   4      210.15      236.34      6.65 o 
   0  -8   4        6.42        5.77      2.58 o 
   1  -8   4      163.99      152.95      3.46 o 
   2  -8   4      239.63      220.45      4.91 o 
   3  -8   4      866.13      832.40      8.62 o 
   4  -8   4        0.34        0.62      2.34 o 
   5  -8   4      278.25      251.82     12.75 o 
   6  -8   4       83.06       93.12      4.07 o 
  -5  -7   4        7.39        8.15      2.22 o 
  -4  -7   4       55.93       44.17      4.82 o 
  -3  -7   4        3.42        0.51      2.43 o 
  -2  -7   4      607.61      556.31      9.81 o 
  -1  -7   4      191.34      226.23      6.27 o 
   0  -7   4       79.38       84.58      4.18 o 
   1  -7   4     1948.12     2065.38     13.47 o 
   2  -7   4       35.16       34.34      2.92 o 
   3  -7   4        2.11        2.57      2.44 o 
   4  -7   4      128.18      113.54      4.30 o 
   5  -7   4       67.82       68.37      2.83 o 
   6  -7   4      421.81      441.49     19.15 o 
  -6  -6   4      387.75      401.08      6.22 o 
  -5  -6   4       65.96       65.43      3.37 o 
  -4  -6   4       15.75       17.66      2.22 o 
  -3  -6   4       71.16       68.29      4.39 o 
  -2  -6   4        3.70        8.42      2.51 o 
  -1  -6   4       59.97       74.39      4.35 o 
   0  -6   4       96.22      115.36      4.81 o 
   1  -6   4       80.85       72.75      4.30 o 
   2  -6   4      102.47       85.88      8.54 o 
   3  -6   4        0.15        1.65      2.60 o 
   4  -6   4      166.98      160.36      3.45 o 
   5  -6   4      126.17      110.64      3.30 o 
   6  -6   4       30.92       30.60      2.73 o 
   7  -6   4       47.62       47.00      3.15 o 
  -6  -5   4      941.92      916.40     10.77 o 
  -5  -5   4        4.72        4.82      2.03 o 
  -4  -5   4      184.49      169.13      4.42 o 
  -3  -5   4      554.32      581.09     20.72 o 
  -2  -5   4       67.49       79.60      2.52 o 
  -1  -5   4      264.22      296.15     17.65 o 
   0  -5   4      224.75      192.97      5.55 o 
   1  -5   4       67.23       62.95      1.88 o 
   2  -5   4       41.13       34.01      2.03 o 
   3  -5   4        4.60        5.00      1.64 o 
   4  -5   4      126.62      123.07      2.94 o 
   5  -5   4      246.42      224.00      6.47 o 
   6  -5   4        9.84        7.09      1.88 o 
   7  -5   4      178.93      173.89      5.36 o 
  -7  -4   4      130.82      143.86      4.28 o 
  -6  -4   4        6.30        9.47      2.81 o 
  -5  -4   4       53.81       60.05      8.48 o 
  -4  -4   4      163.72      142.70      3.62 o 
  -3  -4   4     1068.38     1082.87      9.09 o 
  -2  -4   4      308.58      331.19     15.31 o 
  -1  -4   4       49.22       50.84      1.77 o 
   0  -4   4      392.38      598.06     20.31 o 
   1  -4   4       63.72       61.02      1.79 o 
   2  -4   4      430.81      431.61     11.62 o 
   3  -4   4      767.03      781.69      6.04 o 
   4  -4   4       17.41       17.43      4.51 o 
   5  -4   4      600.48      550.04     15.74 o 
   6  -4   4      512.79      455.57      6.79 o 
   7  -4   4      129.99      131.26      4.98 o 
  -7  -3   4      143.09      149.38      3.22 o 
  -6  -3   4        0.89       -0.24      2.74 o 
  -5  -3   4      214.31      200.25     11.44 o 
  -4  -3   4      458.69      496.60     16.50 o 
  -3  -3   4        2.57        2.14      1.48 o 
  -2  -3   4     1796.06     1843.96      8.19 o 
  -1  -3   4      733.30      804.83      4.80 o 
   0  -3   4      986.26     1158.43     43.15 o 
   1  -3   4     7573.77     8130.62     16.85 o 
   2  -3   4       60.80       63.51      1.43 o 
   3  -3   4      369.03      383.36      7.23 o 
   4  -3   4      983.06      957.46      7.68 o 
   5  -3   4      184.48      163.72      6.28 o 
   6  -3   4      572.50      489.38      7.15 o 
   7  -3   4      130.45      123.73      4.91 o 
  -7  -2   4       16.08       33.95      2.27 o 
  -6  -2   4        0.22        0.26      2.90 o 
  -5  -2   4       25.96       24.34      3.43 o 
  -4  -2   4      441.48      519.21      7.41 o 
  -3  -2   4      292.04      300.71      5.20 o 
  -2  -2   4       14.87       15.12      1.62 o 
  -1  -2   4      236.51      247.38      2.04 o 
   0  -2   4      967.47     1045.20     13.17 o 
   1  -2   4      429.33      415.41      4.46 o 
   2  -2   4       33.53       39.73      1.51 o 
   3  -2   4      225.53      247.65      2.94 o 
   4  -2   4     2608.42     2592.60     12.59 o 
   5  -2   4      236.58      191.08      7.05 o 
   6  -2   4      309.76      290.07     27.15 o 
   7  -2   4        2.39        9.19      3.06 o 
  -7  -1   4        1.78        1.90      1.85 o 
  -6  -1   4      122.83      114.34      5.36 o 
  -5  -1   4      566.76      566.91      9.76 o 
  -4  -1   4      450.65      441.51      6.59 o 
  -3  -1   4      736.67      668.02      7.18 o 
  -2  -1   4      281.57      290.20      4.42 o 
  -1  -1   4       89.99       86.64     14.10 o 
   0  -1   4     2960.67     2917.48      7.75 o 
   1  -1   4        6.77        6.90      0.60 o 
   2  -1   4     3157.73     3360.28     13.22 o 
   3  -1   4       38.84       46.67      1.53 o 
   4  -1   4      309.53      298.98      4.61 o 
   5  -1   4       19.77       22.45      3.02 o 
   6  -1   4        0.21        0.71      2.44 o 
   7  -1   4       32.76       29.17      3.41 o 
  -8   0   4      208.16      256.63      5.07 o 
  -7   0   4        3.35        4.62      2.51 o 
  -6   0   4      355.62      318.83      8.10 o 
  -5   0   4      464.71      432.89      8.52 o 
  -4   0   4      140.80      161.60      3.99 o 
  -3   0   4     1901.27     1911.62     13.30 o 
  -2   0   4      103.04       91.37      2.83 o 
  -1   0   4      247.05      251.94     17.29 o 
   0   0   4       25.61       27.71      1.14 o 
   1   0   4      358.85      329.23      5.38 o 
   2   0   4      753.13      766.13      7.00 o 
   3   0   4      426.76      429.90      9.46 o 
   4   0   4      168.23      162.35     10.08 o 
   5   0   4      678.32      667.78     11.77 o 
   6   0   4       65.47       50.34      3.77 o 
   7   0   4        3.41        1.79      2.58 o 
  -8   1   4        0.46       -1.06      2.41 o 
  -7   1   4       23.99       25.11      3.13 o 
  -6   1   4       79.15       76.20      4.99 o 
  -5   1   4      105.39       91.72      4.65 o 
  -4   1   4       14.05        9.59      1.69 o 
  -3   1   4       17.03       20.13      2.08 o 
  -2   1   4       21.46       30.44      1.47 o 
  -1   1   4       55.48       54.59      1.00 o 
   0   1   4     1219.41     1196.18     22.44 o 
   1   1   4     4118.87     3817.42     28.75 o 
   2   1   4       57.69       81.98      2.57 o 
   3   1   4      575.54      657.99     66.96 o 
   4   1   4      166.25      150.86      6.35 o 
   5   1   4       75.30       68.48      4.04 o 
   6   1   4       16.30       18.95      7.55 o 
   7   1   4        0.05       -1.05      2.40 o 
  -8   2   4       33.69       41.01      2.15 o 
  -7   2   4       25.78       34.98      3.39 o 
  -6   2   4        1.46        3.04      2.65 o 
  -5   2   4        9.88        6.74      2.53 o 
  -4   2   4      199.80      177.00      5.74 o 
  -3   2   4      561.86      556.85      5.63 o 
  -2   2   4        9.70        8.53      2.31 o 
  -1   2   4     2384.84     2226.91     13.79 o 
   0   2   4      302.12      320.82      3.16 o 
   1   2   4       45.92       29.01      1.40 o 
   2   2   4       15.46       12.32      1.71 o 
   3   2   4        6.46        6.60      2.05 o 
   4   2   4     1546.64     1573.06     37.45 o 
   5   2   4      163.42      155.46      4.76 o 
   6   2   4       23.28       24.52      3.23 o 
   7   2   4        6.27       11.85      2.21 o 
  -7   3   4        7.95        9.67      2.71 o 
  -6   3   4      261.64      225.24      7.13 o 
  -5   3   4       54.62       40.63      4.09 o 
  -4   3   4       68.84       65.56      6.11 o 
  -3   3   4       85.68       82.95      2.68 o 
  -2   3   4       15.81       16.89      1.70 o 
  -1   3   4      462.61      440.49     23.90 o 
   0   3   4      263.69      240.12      4.16 o 
   1   3   4      517.02      546.73      4.84 o 
   2   3   4     1032.89     1070.39      8.54 o 
   3   3   4       75.13       80.56      2.71 o 
   4   3   4       77.31       75.31      3.41 o 
   5   3   4       34.04       29.85      3.56 o 
   6   3   4        1.89        2.87      2.54 o 
  -7   4   4       54.59       56.51      2.73 o 
  -6   4   4        2.36        1.89      2.84 o 
  -5   4   4      588.72      515.52     10.46 o 
  -4   4   4       26.48       25.10      3.49 o 
  -3   4   4      175.28      197.23      5.51 o 
  -2   4   4        4.39        2.03      2.12 o 
  -1   4   4       95.83      119.23      4.31 o 
   0   4   4       99.96      143.46      6.81 o 
   1   4   4      131.21      117.92      4.12 o 
   2   4   4       72.70       60.25      3.78 o 
   3   4   4      109.53       96.59      3.50 o 
   4   4   4      246.30      220.51     16.80 o 
   5   4   4      773.42      620.54      9.92 o 
   6   4   4        5.13        4.49      2.40 o 
  -7   5   4        0.83        4.13      2.03 o 
  -6   5   4       41.29       36.50      2.75 o 
  -5   5   4      495.20      460.73      9.39 o 
  -4   5   4      730.58      710.66      8.39 o 
  -3   5   4       37.88       45.23      4.59 o 
  -2   5   4        1.78        2.44      3.20 o 
  -1   5   4      178.15      205.12      5.54 o 
   0   5   4      356.22      400.62      7.52 o 
   1   5   4     1408.72     1450.65     59.31 o 
   2   5   4       28.39       28.05      2.76 o 
   3   5   4     1324.26     1131.64     29.65 o 
   4   5   4      142.52      130.23      6.39 o 
   5   5   4       15.62       13.49      2.71 o 
   6   5   4       17.80       12.29      1.33 o 
  -7   6   4       39.51       46.10      2.93 o 
  -6   6   4      210.74      225.40     18.88 o 
  -5   6   4       80.10       70.84      2.78 o 
  -4   6   4      321.93      348.83      5.16 o 
  -3   6   4      307.95      352.16     22.14 o 
  -2   6   4      308.89      328.08      9.07 o 
  -1   6   4     2325.70     2466.43     22.27 o 
   0   6   4       30.80       36.26      3.18 o 
   1   6   4        9.80        2.49      2.55 o 
   2   6   4       85.24       59.18      4.49 o 
   3   6   4        0.56       -1.04      1.91 o 
   4   6   4      781.91      620.99      9.98 o 
   5   6   4       10.62        8.37      2.17 o 
  -6   7   4      258.81      259.78      5.52 o 
  -5   7   4      350.74      347.96      5.54 o 
  -4   7   4      132.80      135.46     10.14 o 
  -3   7   4      156.37      142.72      6.55 o 
  -2   7   4       13.13       11.75      4.15 o 
  -1   7   4      825.78      834.66     13.89 o 
   0   7   4       53.01       59.68      3.02 o 
   1   7   4       21.79       30.78      2.24 o 
   2   7   4     1042.21      890.09     40.59 o 
   3   7   4       93.58       70.65      4.28 o 
   4   7   4       36.33       25.10      2.72 o 
  -5   8   4      379.21      401.93      7.41 o 
  -4   8   4        0.07       -0.73      3.00 o 
  -3   8   4       15.34       15.81      3.66 o 
  -2   8   4        6.22        4.17      3.17 o 
  -1   8   4       17.12       13.82      3.33 o 
   0   8   4       44.31       36.69      3.69 o 
   1   8   4        9.15       13.86      2.13 o 
   2   8   4       12.47        5.61      2.58 o 
   3   8   4      117.77       93.90      3.86 o 
   4   8   4        6.62        3.24      1.71 o 
  -4   9   4       82.24       75.89      3.96 o 
  -3   9   4       42.57       42.79      3.79 o 
  -2   9   4      105.13      102.18      4.99 o 
  -1   9   4       44.51       36.80      3.66 o 
   0   9   4       73.19       75.56      8.31 o 
   1   9   4       56.95       50.51      9.93 o 
   2   9   4       10.98       10.14      2.30 o 
  -3  10   4       33.73       38.07      2.67 o 
  -2  10   4       24.37       21.05      2.85 o 
  -1  10   4      788.00      852.99      9.85 o 
   0  10   4        1.52        2.26      2.07 o 
  -2 -11   5       63.34       80.50      3.84 o 
  -1 -11   5      116.56      135.98      2.81 o 
   0 -11   5      361.27      391.31      6.92 o 
   1 -11   5      319.33      330.16      6.99 o 
   2 -11   5       32.18       31.00      2.50 o 
   3 -11   5       27.98       25.00      2.40 o 
  -3 -10   5       18.81       22.00      2.09 o 
  -2 -10   5        5.79        4.04      1.46 o 
  -1 -10   5      520.38      592.17     14.94 o 
   0 -10   5       15.10       12.79      1.78 o 
   1 -10   5       31.74       33.23      2.33 o 
   2 -10   5      533.80      478.85      7.20 o 
   3 -10   5       89.00       81.78      4.04 o 
   4 -10   5     1549.43     1456.45     56.89 o 
  -4  -9   5      173.95      204.20      5.31 o 
  -3  -9   5       41.77       43.34      2.30 o 
  -2  -9   5       94.81       83.51      4.08 o 
  -1  -9   5       18.25       18.08      2.70 o 
   0  -9   5       38.03       46.21      2.75 o 
   1  -9   5        0.45       -0.27      1.86 o 
   2  -9   5      106.34      101.54      3.26 o 
   3  -9   5       40.41       41.12      2.76 o 
   4  -9   5       28.38       29.13      2.39 o 
   5  -9   5      266.90      263.33      6.18 o 
  -5  -8   5      206.18      258.05      5.63 o 
  -4  -8   5       54.12       45.83      3.63 o 
  -3  -8   5      140.63      116.59      4.76 o 
  -2  -8   5      316.81      291.52      7.14 o 
  -1  -8   5        1.09        1.90      2.32 o 
   0  -8   5      143.55      183.75      5.63 o 
   1  -8   5        9.73        7.43      4.06 o 
   2  -8   5       30.75       25.46      2.70 o 
   3  -8   5      141.47      133.06      4.28 o 
   4  -8   5       17.35       21.20      2.48 o 
   5  -8   5      116.96      119.31      3.76 o 
   6  -8   5       62.13       55.34      3.25 o 
  -5  -7   5      193.06      197.25      5.91 o 
  -4  -7   5       33.29       28.81      2.91 o 
  -3  -7   5       33.56       32.27      3.28 o 
  -2  -7   5       42.88       35.92      3.19 o 
  -1  -7   5       24.31       25.80      2.85 o 
   0  -7   5      142.51      175.12      5.47 o 
   1  -7   5     1516.53     1516.28     21.89 o 
   2  -7   5       20.13       13.70      2.52 o 
   3  -7   5      491.51      501.45      8.23 o 
   4  -7   5      407.98      414.22      5.63 o 
   5  -7   5       27.57       26.37      2.48 o 
   6  -7   5       18.64       17.67      2.77 o 
  -6  -6   5        1.55        2.07      2.39 o 
  -5  -6   5        1.45        1.36      2.12 o 
  -4  -6   5       25.14       20.70      1.87 o 
  -3  -6   5       44.16       33.82      3.58 o 
  -2  -6   5       63.09       59.94      3.84 o 
  -1  -6   5     2802.82     2992.51    197.54 o 
   0  -6   5      112.05      133.72      4.90 o 
   1  -6   5       58.37       71.64      4.09 o 
   2  -6   5      573.36      611.88     52.71 o 
   3  -6   5       67.02       69.36      2.51 o 
   4  -6   5     1145.67     1124.96     10.30 o 
   5  -6   5      139.55      123.07      2.89 o 
   6  -6   5       59.99       50.03      2.26 o 
  -6  -5   5        1.15        4.99      2.30 o 
  -5  -5   5       71.57       69.57      3.12 o 
  -4  -5   5        0.69       -1.52      1.74 o 
  -3  -5   5       29.29       34.25      3.15 o 
  -2  -5   5       20.39       23.82      2.94 o 
  -1  -5   5       24.61       38.92      1.86 o 
   0  -5   5      187.83      172.41      2.84 o 
   1  -5   5        8.37       14.89      2.69 o 
   2  -5   5     1316.67     1308.03     10.95 o 
   3  -5   5       21.28       22.72      2.05 o 
   4  -5   5       33.39       31.94      2.03 o 
   5  -5   5      294.56      287.91     12.60 o 
   6  -5   5       47.03       43.15      4.53 o 
   7  -5   5      307.47      311.14      6.44 o 
  -6  -4   5        6.36        4.93      2.33 o 
  -5  -4   5      360.09      354.58      7.73 o 
  -4  -4   5        0.05        0.24      2.22 o 
  -3  -4   5      105.21      129.68      4.96 o 
  -2  -4   5      673.40      637.64      6.71 o 
  -1  -4   5      442.70      483.32     31.44 o 
   0  -4   5       89.74       95.57      1.49 o 
   1  -4   5        2.26        2.38      1.05 o 
   2  -4   5        1.25        1.17      0.82 o 
   3  -4   5      294.95      290.88      3.28 o 
   4  -4   5       17.97       16.18      2.45 o 
   5  -4   5      264.49      224.60      5.13 o 
   6  -4   5       20.30       19.68      2.55 o 
   7  -4   5       15.93       13.83      2.83 o 
  -7  -3   5       62.44       85.91      3.44 o 
  -6  -3   5       30.66       28.93      2.24 o 
  -5  -3   5      274.48      278.84      6.41 o 
  -4  -3   5       65.06       72.68      2.93 o 
  -3  -3   5       81.07       82.19      2.46 o 
  -2  -3   5       80.40      128.83      2.02 o 
  -1  -3   5        5.44        8.95      0.85 o 
   0  -3   5       38.23       59.03      1.35 o 
   1  -3   5      848.29      964.63      4.52 o 
   2  -3   5      748.05      811.57      6.04 o 
   3  -3   5     2801.26     2864.65      9.83 o 
   4  -3   5     1024.97     1063.54      8.27 o 
   5  -3   5       17.49       23.04      2.56 o 
   6  -3   5       63.49       65.50      3.84 o 
   7  -3   5       32.60       32.03      3.35 o 
  -7  -2   5       70.95       73.79      3.74 o 
  -6  -2   5      418.59      413.97      8.81 o 
  -5  -2   5        1.17       -0.97      2.47 o 
  -4  -2   5      672.84      761.80     28.26 o 
  -3  -2   5       12.87       11.97      1.76 o 
  -2  -2   5      194.44      197.96      4.12 o 
  -1  -2   5    10774.20    10618.76    129.72 o 
   0  -2   5      145.97      193.35      2.84 o 
   1  -2   5     1966.87     2160.12     17.70 o 
   2  -2   5     1127.33     1181.61      6.67 o 
   3  -2   5      523.96      567.08      4.18 o 
   4  -2   5      933.44      954.38     20.08 o 
   5  -2   5       60.20       62.60      3.76 o 
   6  -2   5       55.84       45.03      5.22 o 
   7  -2   5      172.20      163.58      5.14 o 
  -7  -1   5       30.67       31.62      3.13 o 
  -6  -1   5      225.80      233.22      9.71 o 
  -5  -1   5       55.69       53.46      4.05 o 
  -4  -1   5        9.02        8.39      2.25 o 
  -3  -1   5      666.76      610.89      7.36 o 
  -2  -1   5        7.95        8.37      1.62 o 
  -1  -1   5       14.03        7.23      0.61 o 
   0  -1   5      320.03      378.89     22.23 o 
   1  -1   5       25.63       27.00      0.97 o 
   2  -1   5     4427.35     4355.19     17.67 o 
   3  -1   5     1049.55     1132.17      6.63 o 
   4  -1   5      226.51      251.95      7.25 o 
   5  -1   5        7.79        8.38      1.98 o 
   6  -1   5       23.66       19.63      2.51 o 
   7  -1   5      613.45      606.63      9.00 o 
  -7   0   5      224.05      245.87      6.45 o 
  -6   0   5       21.22       27.95      3.29 o 
  -5   0   5      582.89      547.10     10.02 o 
  -4   0   5        1.88        1.56      2.03 o 
  -3   0   5      548.61      533.68      7.81 o 
  -2   0   5      634.21      556.74      7.12 o 
  -1   0   5       45.80       33.19      2.72 o 
   0   0   5     2063.77     2237.07      6.29 o 
   1   0   5       95.59       84.96      1.14 o 
   2   0   5      369.28      407.20      5.75 o 
   3   0   5       89.01       90.98      4.72 o 
   4   0   5       31.83       36.49      5.62 o 
   5   0   5      118.95      112.19      6.22 o 
   6   0   5      809.34      745.13      8.43 o 
   7   0   5      137.56      127.72      4.30 o 
  -7   1   5      274.26      259.35      6.86 o 
  -6   1   5        0.26       -0.04      2.47 o 
  -5   1   5      170.77      158.61     12.31 o 
  -4   1   5       11.30        8.16      2.19 o 
  -3   1   5       10.05        8.34      1.54 o 
  -2   1   5      208.40      221.76     15.73 o 
  -1   1   5      183.10      165.25      4.14 o 
   0   1   5      117.94      113.16      2.18 o 
   1   1   5      255.26      214.35      3.24 o 
   2   1   5      233.70      297.08      4.79 o 
   3   1   5     1948.22     1979.79     15.41 o 
   4   1   5       11.75       14.36      3.09 o 
   5   1   5       42.86       30.05      4.33 o 
   6   1   5      541.79      519.38      9.44 o 
   7   1   5      109.79      118.49      3.86 o 
  -7   2   5      118.02      134.51      5.12 o 
  -6   2   5       38.19       32.71      3.79 o 
  -5   2   5       61.73       62.02      4.20 o 
  -4   2   5       22.68       23.46      3.33 o 
  -3   2   5      585.44      565.40      8.76 o 
  -2   2   5      704.76      620.10      8.46 o 
  -1   2   5     3582.99     3411.15     18.79 o 
   0   2   5      282.07      347.83      3.75 o 
   1   2   5     1503.14     1568.44     23.92 o 
   2   2   5      130.40       99.02      3.97 o 
   3   2   5       52.42       61.65      3.33 o 
   4   2   5      168.26      168.40      3.57 o 
   5   2   5       14.14       18.27      2.62 o 
   6   2   5      106.03      126.74      4.45 o 
   7   2   5       10.10       12.57      2.07 o 
  -7   3   5        2.28        2.46      1.99 o 
  -6   3   5       67.46       69.17      4.67 o 
  -5   3   5        0.18        0.85      2.92 o 
  -4   3   5       95.43       81.53      4.84 o 
  -3   3   5     1360.73     1248.32     13.47 o 
  -2   3   5       56.35       51.67      3.42 o 
  -1   3   5      117.66      111.89      4.08 o 
   0   3   5       37.08       30.54      1.60 o 
   1   3   5        3.90        1.71      1.29 o 
   2   3   5     1947.78     1970.77     26.02 o 
   3   3   5      592.30      571.01     21.03 o 
   4   3   5      306.84      287.03     10.77 o 
   5   3   5       31.37       28.23      4.10 o 
   6   3   5        0.38        2.80      2.66 o 
  -7   4   5       65.91       76.14      2.70 o 
  -6   4   5        0.27       -1.15      2.06 o 
  -5   4   5       51.54       41.63      4.27 o 
  -4   4   5       13.33        3.55      3.49 o 
  -3   4   5      268.91      267.40      7.05 o 
  -2   4   5       32.68       34.96      3.35 o 
  -1   4   5        0.59        2.50      2.34 o 
   0   4   5     1101.12     1212.55     12.25 o 
   1   4   5      135.22      129.73      4.51 o 
   2   4   5      339.70      322.44     23.96 o 
   3   4   5       20.99       17.17      3.12 o 
   4   4   5       23.76       18.06      2.30 o 
   5   4   5        5.24        4.82      2.72 o 
   6   4   5      215.96      221.15     20.42 o 
  -7   5   5      223.80      255.20      9.01 o 
  -6   5   5        0.80        5.56      1.86 o 
  -5   5   5       11.45        9.88      2.56 o 
  -4   5   5        0.91        0.25      3.32 o 
  -3   5   5      171.78      185.00      6.71 o 
  -2   5   5       26.83       31.90      3.13 o 
  -1   5   5      389.61      408.36      5.04 o 
   0   5   5       21.39       39.78      4.50 o 
   1   5   5       71.21       66.43      3.28 o 
   2   5   5      239.16      225.22     16.89 o 
   3   5   5      746.86      579.22     27.93 o 
   4   5   5        0.72        1.94      2.83 o 
   5   5   5       32.39       29.81      2.92 o 
  -6   6   5      215.39      204.34      3.74 o 
  -5   6   5       20.87       17.27      2.09 o 
  -4   6   5        3.85        3.92      2.43 o 
  -3   6   5        8.17        4.52      2.68 o 
  -2   6   5      801.58      773.34     13.64 o 
  -1   6   5      118.52      147.51      6.66 o 
   0   6   5       51.79       58.57      2.61 o 
   1   6   5     1197.04     1150.52     17.96 o 
   2   6   5      424.84      388.44      9.33 o 
   3   6   5        0.58        2.73      2.00 o 
   4   6   5        6.28        2.67      2.35 o 
   5   6   5       13.94       12.66      2.05 o 
  -5   7   5       40.07       36.36      3.62 o 
  -4   7   5        6.65        6.77      3.52 o 
  -3   7   5      776.91      772.93     13.96 o 
  -2   7   5      197.50      183.04      7.40 o 
  -1   7   5       51.85       51.27      7.97 o 
   0   7   5      208.39      199.53      3.86 o 
   1   7   5        1.07        1.59      2.67 o 
   2   7   5      900.90      699.58     43.49 o 
   3   7   5        7.36        6.77      2.51 o 
   4   7   5        8.12        9.83      2.03 o 
  -5   8   5       76.39       70.40      3.60 o 
  -4   8   5        0.18        0.41      2.79 o 
  -3   8   5      185.88      175.74      6.67 o 
  -2   8   5       37.56       34.81      4.16 o 
  -1   8   5        5.64        7.26      3.31 o 
   0   8   5     1089.93     1176.21     14.19 o 
   1   8   5      127.67      130.03     24.31 o 
   2   8   5       98.15       80.83      3.87 o 
   3   8   5        2.54        3.44      1.92 o 
  -4   9   5      105.07      111.64      3.98 o 
  -3   9   5        2.94        2.10      2.81 o 
  -2   9   5       22.22       21.11      3.20 o 
  -1   9   5        0.24       -0.33      2.57 o 
   0   9   5        0.38        0.47      1.77 o 
   1   9   5       87.89       66.95      3.23 o 
   2   9   5        6.80        5.27      1.92 o 
  -3  10   5       21.41       20.76      2.05 o 
  -2  10   5       57.47       65.41      2.89 o 
  -1  10   5       29.84       35.20      2.34 o 
  -1 -11   6       97.99      108.59      3.14 o 
   0 -11   6       53.12       52.31      2.79 o 
   1 -11   6       20.32       23.86      5.35 o 
   2 -11   6        6.06        2.69      2.06 o 
   3 -11   6     1134.91     1060.91     57.91 o 
  -3 -10   6       56.42       63.28      2.22 o 
  -2 -10   6      160.00      179.96      3.63 o 
  -1 -10   6      185.94      211.33      8.93 o 
   0 -10   6        0.25       -0.36      1.75 o 
   1 -10   6      310.56      280.36      5.52 o 
   2 -10   6     1054.73     1030.22      9.68 o 
   3 -10   6        9.07        8.55      2.52 o 
   4 -10   6      404.80      403.80      7.62 o 
  -4  -9   6       20.63       22.56      1.95 o 
  -3  -9   6      365.12      349.35      6.63 o 
  -2  -9   6      176.07      153.89      3.63 o 
  -1  -9   6      113.46      129.02      3.62 o 
   0  -9   6      804.86      784.12     34.12 o 
   1  -9   6      310.47      268.53     10.00 o 
   2  -9   6     1633.83     1581.25     21.41 o 
   3  -9   6        3.18        4.62      1.96 o 
   4  -9   6       27.81       26.03      1.86 o 
   5  -9   6       40.96       37.97      2.90 o 
  -5  -8   6       19.20       29.58      3.01 o 
  -4  -8   6       29.60       23.11      3.43 o 
  -3  -8   6      140.97      113.97      6.75 o 
  -2  -8   6       66.43       49.62      3.56 o 
  -1  -8   6       39.25       33.93      3.22 o 
   0  -8   6      212.38      220.70     29.22 o 
   1  -8   6      269.25      237.88      5.33 o 
   2  -8   6        1.39        1.15      2.23 o 
   3  -8   6      463.22      466.20      9.10 o 
   4  -8   6       27.45       25.53      2.38 o 
   5  -8   6      305.13      293.21      4.63 o 
  -5  -7   6        4.11        4.62      3.00 o 
  -4  -7   6      131.16      123.89      5.23 o 
  -3  -7   6        1.26        1.68      1.76 o 
  -2  -7   6       96.01       83.34      4.45 o 
  -1  -7   6        3.27        6.19      2.48 o 
   0  -7   6       24.90       21.78      3.24 o 
   1  -7   6      434.60      400.52     10.84 o 
   2  -7   6       36.41       34.78      2.69 o 
   3  -7   6      189.73      185.93      4.67 o 
   4  -7   6      467.27      466.76      5.63 o 
   5  -7   6       81.22       73.92      3.12 o 
   6  -7   6      866.01      782.68      9.94 o 
  -5  -6   6       21.72       19.64      2.38 o 
  -4  -6   6        9.02        9.88      3.20 o 
  -3  -6   6      137.83      124.00      5.20 o 
  -2  -6   6       61.46       65.10      4.07 o 
  -1  -6   6     1059.34     1127.58     18.01 o 
   0  -6   6        3.63        0.91      3.38 o 
   1  -6   6      811.09      880.92     10.70 o 
   2  -6   6      457.03      498.16      7.37 o 
   3  -6   6       94.53       91.77      2.59 o 
   4  -6   6       78.80       83.31      3.32 o 
   5  -6   6       38.23       33.51      3.46 o 
   6  -6   6      221.40      200.78      4.37 o 
  -6  -5   6       16.59       17.77      3.58 o 
  -5  -5   6      109.80       96.38      3.49 o 
  -4  -5   6      135.32      123.92     19.59 o 
  -3  -5   6     2116.50     1932.28     43.30 o 
  -2  -5   6       80.55       82.03      2.81 o 
  -1  -5   6       27.63       22.40      1.66 o 
   0  -5   6     1550.82     1928.17     24.22 o 
   1  -5   6        9.17        8.80      1.43 o 
   2  -5   6      990.84     1000.64     10.35 o 
   3  -5   6       60.22       61.67      3.01 o 
   4  -5   6       66.83       62.16      3.23 o 
   5  -5   6      207.70      173.10     13.71 o 
   6  -5   6       15.41       12.93      2.35 o 
   7  -5   6        8.80        8.06      2.06 o 
  -6  -4   6        0.34       -0.18      2.28 o 
  -5  -4   6       54.24       55.70      3.24 o 
  -4  -4   6       12.51       12.64      3.71 o 
  -3  -4   6        3.04        0.87      2.02 o 
  -2  -4   6        1.39        5.70      1.56 o 
  -1  -4   6      383.27      493.06     20.58 o 
   0  -4   6     2048.81     2302.74      8.70 o 
   1  -4   6      119.52      135.97      2.34 o 
   2  -4   6        4.78        3.00      1.11 o 
   3  -4   6      495.94      536.31      8.28 o 
   4  -4   6       43.79       42.81      2.46 o 
   5  -4   6      475.42      420.19     18.22 o 
   6  -4   6      309.81      270.16     12.82 o 
   7  -4   6       84.70       85.02      3.80 o 
  -6  -3   6        2.42       -1.51      2.19 o 
  -5  -3   6       67.25       72.41      3.39 o 
  -4  -3   6      326.18      302.32     18.42 o 
  -3  -3   6       51.58       52.49      2.94 o 
  -2  -3   6        1.29        2.02      0.92 o 
  -1  -3   6       13.91       18.93      1.00 o 
   0  -3   6      185.91      216.42      6.09 o 
   1  -3   6      874.13      902.69     13.71 o 
   2  -3   6      396.46      436.98      6.89 o 
   3  -3   6        4.55        6.04      1.42 o 
   4  -3   6       16.23       10.58      2.57 o 
   5  -3   6       10.17        8.82      2.00 o 
   6  -3   6      222.62      209.75      5.45 o 
   7  -3   6       20.90       22.32      2.66 o 
  -7  -2   6      113.20      141.71      4.37 o 
  -6  -2   6        1.31        1.68      2.07 o 
  -5  -2   6       80.74       73.96      5.08 o 
  -4  -2   6        8.64       16.22      2.52 o 
  -3  -2   6      421.84      430.03      6.98 o 
  -2  -2   6       55.86       49.33      2.14 o 
  -1  -2   6       88.28       90.53      1.76 o 
   0  -2   6        2.61        2.73      1.28 o 
   1  -2   6     1911.33     1892.59     20.96 o 
   2  -2   6     3454.02     3526.73     16.47 o 
   3  -2   6        3.93        6.65      1.54 o 
   4  -2   6      263.23      259.65      6.34 o 
   5  -2   6       42.73       39.29      2.44 o 
   6  -2   6       88.92       89.89      5.27 o 
   7  -2   6        2.40        5.57      2.49 o 
  -7  -1   6        9.47       11.07      2.78 o 
  -6  -1   6      353.14      365.37     20.43 o 
  -5  -1   6       52.21       52.53      2.73 o 
  -4  -1   6      313.72      314.95     17.84 o 
  -3  -1   6     2694.92     2487.39     15.82 o 
  -2  -1   6      329.57      311.88      5.67 o 
  -1  -1   6     1148.92     1105.11     28.50 o 
   0  -1   6     3675.53     4342.47    133.90 o 
   1  -1   6      138.54      127.69      2.52 o 
   2  -1   6     1465.84     1387.33      8.39 o 
   3  -1   6       18.33       17.43      1.40 o 
   4  -1   6       50.60       47.11      6.10 o 
   5  -1   6      502.22      426.98      8.38 o 
   6  -1   6       14.85       15.12      2.49 o 
   7  -1   6      171.45      170.89      4.68 o 
  -7   0   6       31.87       38.48      3.42 o 
  -6   0   6        0.00       -0.45      2.59 o 
  -5   0   6      591.75      544.75     46.24 o 
  -4   0   6        0.98       -1.09      2.16 o 
  -3   0   6      338.64      367.06      7.18 o 
  -2   0   6       36.40       36.65      2.74 o 
  -1   0   6        7.84        8.36      1.18 o 
   0   0   6     7290.32     7819.48     30.88 o 
   1   0   6      562.17      530.98     14.76 o 
   2   0   6      342.06      315.42      4.07 o 
   3   0   6      306.27      287.36      4.36 o 
   4   0   6       83.62       88.06      6.61 o 
   5   0   6      948.20      803.71     13.18 o 
   6   0   6      937.53      881.76     57.07 o 
   7   0   6      167.60      195.91      4.53 o 
  -7   1   6      125.38      136.11      5.11 o 
  -6   1   6        9.98        9.10      3.04 o 
  -5   1   6        2.43        1.36      3.01 o 
  -4   1   6      691.86      775.41     33.94 o 
  -3   1   6      188.00      169.32      5.31 o 
  -2   1   6     1047.83      935.22     10.63 o 
  -1   1   6      140.73      131.12      8.93 o 
   0   1   6       86.88      102.03      8.41 o 
   1   1   6      116.98      113.45      8.44 o 
   2   1   6      151.98      156.97      3.09 o 
   3   1   6      869.31      873.67     28.47 o 
   4   1   6     1031.11      982.69     66.80 o 
   5   1   6      218.97      181.54      7.00 o 
   6   1   6      442.14      460.40      8.32 o 
   7   1   6       37.83       41.83      2.57 o 
  -7   2   6        1.56       18.31      3.14 o 
  -6   2   6       90.61       88.01      4.96 o 
  -5   2   6        7.72        4.84      3.17 o 
  -4   2   6        3.65        1.99      3.03 o 
  -3   2   6       33.94       28.94      3.22 o 
  -2   2   6       74.92       70.33      3.56 o 
  -1   2   6        3.97        5.26      1.05 o 
   0   2   6       82.65       99.41      2.85 o 
   1   2   6      821.69      787.83      9.44 o 
   2   2   6        5.14        4.18      2.37 o 
   3   2   6       84.86       82.96      2.76 o 
   4   2   6     1070.01     1012.53     23.04 o 
   5   2   6      267.34      241.62     31.42 o 
   6   2   6       88.24       81.75      3.73 o 
  -7   3   6        0.36        5.26      2.79 o 
  -6   3   6        2.02       -0.03      2.71 o 
  -5   3   6       95.50       75.43      4.94 o 
  -4   3   6      178.02      164.03      6.31 o 
  -3   3   6      795.68      759.68     11.49 o 
  -2   3   6       10.73       10.47      2.76 o 
  -1   3   6     1429.70     1474.72     66.39 o 
   0   3   6      669.10      658.08     14.88 o 
   1   3   6       30.82       34.00      6.15 o 
   2   3   6      372.14      382.15      6.27 o 
   3   3   6      156.99      147.17      3.54 o 
   4   3   6      531.70      473.87     11.92 o 
   5   3   6       14.95       19.45      2.63 o 
   6   3   6       21.23       21.90      2.20 o 
  -7   4   6        5.99        5.47      1.85 o 
  -6   4   6       48.00       38.24      2.60 o 
  -5   4   6      685.78      600.85     54.23 o 
  -4   4   6       38.66       38.85      4.12 o 
  -3   4   6        2.82        4.27      3.01 o 
  -2   4   6       18.63       25.28      2.86 o 
  -1   4   6      163.55      186.04      5.73 o 
   0   4   6     1591.41     1829.85     15.93 o 
   1   4   6       50.44       54.50      3.34 o 
   2   4   6       26.31       25.71      6.91 o 
   3   4   6       12.73        9.40      2.10 o 
   4   4   6       19.71       13.61      2.12 o 
   5   4   6      159.37      177.55      4.96 o 
   6   4   6       34.60       31.47      2.12 o 
  -6   5   6        6.11        6.03      2.01 o 
  -5   5   6       21.96       22.92      3.11 o 
  -4   5   6       60.74       44.55      4.20 o 
  -3   5   6      124.12      128.40      7.68 o 
  -2   5   6     1833.19     1867.02     13.31 o 
  -1   5   6      229.76      249.75     11.35 o 
   0   5   6      144.19      169.33      4.43 o 
   1   5   6       11.63       15.96      3.61 o 
   2   5   6       60.94       40.46      5.40 o 
   3   5   6       31.80       28.24      3.06 o 
   4   5   6      347.17      331.60      5.10 o 
   5   5   6       15.06       19.07      2.24 o 
  -6   6   6        0.82        0.43      1.90 o 
  -5   6   6       11.42       10.45      2.18 o 
  -4   6   6        7.07        7.07      2.24 o 
  -3   6   6       69.52       76.00      5.40 o 
  -2   6   6       30.70       29.48      4.29 o 
  -1   6   6       14.99       16.49      3.49 o 
   0   6   6      271.60      274.33      5.55 o 
   1   6   6      752.37      659.13     28.36 o 
   2   6   6       45.15       36.31      2.95 o 
   3   6   6        9.93        8.16      2.07 o 
   4   6   6      418.83      414.46      6.76 o 
  -5   7   6        2.05        2.93      2.88 o 
  -4   7   6       17.88       13.87      3.60 o 
  -3   7   6       83.79       92.57      5.54 o 
  -2   7   6      137.03      135.19      9.01 o 
  -1   7   6     1034.97     1144.87     42.01 o 
   0   7   6      251.95      300.20      7.25 o 
   1   7   6        3.10        3.17      2.19 o 
   2   7   6       17.01       18.33      2.89 o 
   3   7   6       38.03       34.06      2.84 o 
   4   7   6      111.95      116.77      2.90 o 
  -5   8   6      423.99      470.43      6.36 o 
  -4   8   6       47.10       46.87      3.56 o 
  -3   8   6       15.23       14.68      3.21 o 
  -2   8   6      272.92      286.94      7.68 o 
  -1   8   6       39.81       51.58      4.13 o 
   0   8   6      812.90      897.47     11.22 o 
   1   8   6        9.75        2.78      2.26 o 
   2   8   6       20.49       19.44      2.50 o 
   3   8   6      187.29      191.46      3.55 o 
  -4   9   6        6.08        3.35      2.02 o 
  -3   9   6        2.32        1.66      2.28 o 
  -2   9   6     1240.00     1271.17     12.37 o 
  -1   9   6       42.12       42.42      3.05 o 
   0   9   6      108.42      107.06     17.05 o 
   1   9   6        1.65        1.74      1.86 o 
  -1 -11   7        4.78        9.53      1.65 o 
   0 -11   7        7.61        9.82      1.45 o 
   1 -11   7      311.93      294.13     10.48 o 
   2 -11   7        0.98        1.65      1.84 o 
   3 -11   7        6.87       12.70      2.27 o 
  -2 -10   7      178.72      168.87      4.39 o 
  -1 -10   7       50.35       46.51      2.88 o 
   0 -10   7        0.35       -1.53      1.53 o 
   1 -10   7      570.81      549.25     11.86 o 
   2 -10   7       12.30       15.74      2.98 o 
   3 -10   7       76.66       77.37      3.10 o 
   4 -10   7       63.43       65.62      3.62 o 
  -4  -9   7      152.25      168.67      4.80 o 
  -3  -9   7       72.49       70.97      4.59 o 
  -2  -9   7        8.08        8.61      2.21 o 
  -1  -9   7      726.78      682.52      6.95 o 
   0  -9   7     1429.98     1368.73     36.17 o 
   1  -9   7      121.86      108.16      6.18 o 
   2  -9   7      679.00      677.38     11.42 o 
   3  -9   7      139.43      136.00      4.16 o 
   4  -9   7      165.98      163.46      4.44 o 
   5  -9   7      149.39      134.21      4.01 o 
  -4  -8   7        9.92        9.45      2.89 o 
  -3  -8   7        0.62       -0.39      1.73 o 
  -2  -8   7      506.03      417.70      5.92 o 
  -1  -8   7       26.74       25.50      3.71 o 
   0  -8   7     2252.50     2317.42     12.91 o 
   1  -8   7       61.23       50.53      3.32 o 
   2  -8   7      108.28      100.44      5.95 o 
   3  -8   7      176.10      177.45      4.42 o 
   4  -8   7      207.87      207.98      4.39 o 
   5  -8   7     1370.63     1248.96     12.80 o 
  -5  -7   7       13.89       21.11      3.33 o 
  -4  -7   7        5.39        1.37      3.09 o 
  -3  -7   7       55.08       45.18      2.72 o 
  -2  -7   7      530.48      446.17     22.68 o 
  -1  -7   7      189.53      169.62      3.88 o 
   0  -7   7       19.65       19.41      2.50 o 
   1  -7   7      433.86      407.25     10.21 o 
   2  -7   7      110.05      111.13      3.07 o 
   3  -7   7     1044.58     1130.42      9.43 o 
   4  -7   7      698.61      701.30     11.71 o 
   5  -7   7        6.02        7.49      3.40 o 
   6  -7   7      259.79      247.57      5.78 o 
  -5  -6   7        1.66       -2.24      3.07 o 
  -4  -6   7      157.29      122.61      5.68 o 
  -3  -6   7       73.41       56.91      3.75 o 
  -2  -6   7        1.18        1.88      2.13 o 
  -1  -6   7      691.59      713.11     12.35 o 
   0  -6   7       10.56       15.15      4.10 o 
   1  -6   7        2.43        5.49      4.13 o 
   2  -6   7      433.38      460.22     12.67 o 
   3  -6   7       43.80       52.96      2.58 o 
   4  -6   7     2093.23     2066.67     23.61 o 
   5  -6   7       87.75       86.16      6.34 o 
   6  -6   7       11.19        9.60      3.12 o 
  -6  -5   7       32.54       35.03      3.40 o 
  -5  -5   7       15.94       16.03      2.92 o 
  -4  -5   7        0.59        1.11      3.20 o 
  -3  -5   7      304.85      273.49      5.20 o 
  -2  -5   7        3.39        3.75      2.13 o 
  -1  -5   7      881.41      951.01     10.25 o 
   0  -5   7      367.06      395.00      6.53 o 
   1  -5   7       31.45       29.07      2.51 o 
   2  -5   7       96.12      100.70      4.05 o 
   3  -5   7      457.69      513.67      6.42 o 
   4  -5   7      277.58      282.03      5.23 o 
   5  -5   7        3.20        2.45      2.19 o 
   6  -5   7        1.12        0.28      1.78 o 
  -6  -4   7       25.95       25.09      3.66 o 
  -5  -4   7     1010.00     1003.16     31.64 o 
  -4  -4   7       21.98       19.41      2.78 o 
  -3  -4   7      231.13      224.77      6.96 o 
  -2  -4   7      935.34     1039.62     11.20 o 
  -1  -4   7      199.70      225.14      5.00 o 
   0  -4   7     1427.79     1595.76     72.62 o 
   1  -4   7      591.89      576.04      7.96 o 
   2  -4   7      966.18     1054.04     11.63 o 
   3  -4   7      487.26      503.14     13.62 o 
   4  -4   7      103.13      107.55      3.99 o 
   5  -4   7      144.76      121.40      3.17 o 
   6  -4   7       23.98       24.53      3.06 o 
   7  -4   7        3.48        3.69      2.08 o 
  -6  -3   7        0.43       -4.11      4.11 o 
  -5  -3   7        1.13        0.95      2.39 o 
  -4  -3   7       13.06       13.23      2.50 o 
  -3  -3   7        4.43        3.52      3.32 o 
  -2  -3   7     1540.57     1523.31     14.33 o 
  -1  -3   7        2.47        4.53      1.18 o 
   0  -3   7       79.17       96.28      2.21 o 
   1  -3   7      385.80      430.55     21.29 o 
   2  -3   7       11.89       12.50      2.31 o 
   3  -3   7      355.65      327.15     13.15 o 
   4  -3   7      530.97      524.58     10.85 o 
   5  -3   7       82.64       91.87      2.95 o 
   6  -3   7      215.29      211.50      3.59 o 
   7  -3   7       11.84       14.92      2.36 o 
  -6  -2   7       85.59      105.68      4.81 o 
  -5  -2   7        0.85        0.61      2.07 o 
  -4  -2   7       14.84       14.04      2.35 o 
  -3  -2   7      402.07      373.33     14.84 o 
  -2  -2   7        0.90        0.83      0.98 o 
  -1  -2   7     1042.25     1036.05     33.37 o 
   0  -2   7        4.06        7.63      1.61 o 
   1  -2   7       27.02       30.18      1.34 o 
   2  -2   7      535.95      480.74     21.79 o 
   3  -2   7       20.01       17.31      1.58 o 
   4  -2   7      327.64      320.12      8.94 o 
   5  -2   7       40.40       46.54      2.80 o 
   6  -2   7        1.67        0.82      1.98 o 
   7  -2   7      180.28      208.86      4.48 o 
  -7  -1   7        1.40        4.93      2.69 o 
  -6  -1   7       36.51       38.28      3.87 o 
  -5  -1   7       36.70       39.84      3.60 o 
  -4  -1   7       59.72       69.32      3.23 o 
  -3  -1   7      185.29      172.29      5.83 o 
  -2  -1   7        0.68        0.26      1.20 o 
  -1  -1   7     1541.51     1525.97     24.50 o 
   0  -1   7     1602.04     1940.21     34.56 o 
   1  -1   7       39.64       47.66      1.35 o 
   2  -1   7      855.25      789.68     10.24 o 
   3  -1   7      211.02      199.23      3.15 o 
   4  -1   7      211.39      217.60     29.23 o 
   5  -1   7       48.28       45.69      2.89 o 
   6  -1   7       35.21       30.90      2.47 o 
   7  -1   7        1.79        3.21      1.84 o 
  -7   0   7       35.84       48.45      3.48 o 
  -6   0   7       19.15       22.33      3.40 o 
  -5   0   7      829.54      944.40     64.84 o 
  -4   0   7      108.84      113.08      3.89 o 
  -3   0   7      270.27      247.15      6.59 o 
  -2   0   7     3608.70     3277.21     20.20 o 
  -1   0   7       12.79       12.09      1.37 o 
   0   0   7      763.30      863.04     18.45 o 
   1   0   7       68.51       70.48      8.59 o 
   2   0   7      209.33      200.39      5.01 o 
   3   0   7      239.68      214.54      4.35 o 
   4   0   7       48.68       41.12      4.43 o 
   5   0   7      427.13      357.41      8.93 o 
   6   0   7      141.33      130.53      4.25 o 
   7   0   7       13.49       15.85      1.83 o 
  -7   1   7      163.68      171.99      5.35 o 
  -6   1   7        8.28       11.26      3.14 o 
  -5   1   7        5.26        5.27      3.33 o 
  -4   1   7      283.48      309.03      5.85 o 
  -3   1   7       62.11       60.32      4.11 o 
  -2   1   7     3617.96     3387.24     21.46 o 
  -1   1   7      533.71      519.95     34.48 o 
   0   1   7      121.05      127.23      3.20 o 
   1   1   7      643.24      585.70     39.04 o 
   2   1   7      322.57      338.07      7.05 o 
   3   1   7     1087.30     1037.12     51.82 o 
   4   1   7     2407.31     2160.67    160.33 o 
   5   1   7       93.90       77.83      4.81 o 
   6   1   7      103.16      108.29      4.00 o 
  -7   2   7        4.16        3.93      1.87 o 
  -6   2   7      141.11      127.45      5.58 o 
  -5   2   7        9.59       10.37      3.41 o 
  -4   2   7      655.77      663.86     57.31 o 
  -3   2   7      221.47      230.09     21.49 o 
  -2   2   7      238.80      227.13      6.29 o 
  -1   2   7       25.15       24.26      4.07 o 
   0   2   7      178.14      199.48      4.58 o 
   1   2   7      438.34      424.82     21.56 o 
   2   2   7     3012.32     3076.45     16.12 o 
   3   2   7     1056.67      991.03      9.78 o 
   4   2   7      306.02      289.59     10.79 o 
   5   2   7       45.57       41.26      4.23 o 
   6   2   7       19.76       23.11      2.42 o 
  -7   3   7       22.31       26.52      2.86 o 
  -6   3   7        1.30        1.55      2.66 o 
  -5   3   7       21.90       22.04      3.55 o 
  -4   3   7        2.76        8.61      2.83 o 
  -3   3   7        5.15        4.20      2.71 o 
  -2   3   7      445.09      476.24     21.72 o 
  -1   3   7      260.62      276.55      6.68 o 
   0   3   7      375.09      406.70      5.14 o 
   1   3   7       21.89       24.03      1.94 o 
   2   3   7     1374.45     1374.98     11.46 o 
   3   3   7      615.02      617.31      8.97 o 
   4   3   7       23.25       19.38      2.26 o 
   5   3   7      475.50      514.53     20.72 o 
   6   3   7        0.30        1.05      1.67 o 
  -7   4   7       74.84       86.89      3.20 o 
  -6   4   7       34.78       36.23      3.43 o 
  -5   4   7      201.50      166.51      6.33 o 
  -4   4   7       31.09       29.09      4.16 o 
  -3   4   7      691.47      663.61     68.39 o 
  -2   4   7      949.69      945.06     51.66 o 
  -1   4   7        4.99        5.06      4.09 o 
   0   4   7      319.11      367.18     13.18 o 
   1   4   7       60.77       70.12      3.51 o 
   2   4   7      211.94      201.21      4.97 o 
   3   4   7       14.98       15.09      2.36 o 
   4   4   7       24.28       21.93      2.13 o 
   5   4   7       15.80       18.64      2.26 o 
  -6   5   7       16.69       18.57      2.00 o 
  -5   5   7        5.04        4.25      2.09 o 
  -4   5   7      195.83      154.38      6.06 o 
  -3   5   7        2.09        4.68      2.87 o 
  -2   5   7      155.29      164.87      7.19 o 
  -1   5   7       37.74       44.01      5.57 o 
   0   5   7       62.15       57.83      3.74 o 
   1   5   7      296.22      284.79      5.76 o 
   2   5   7       74.90       65.49      3.30 o 
   3   5   7      249.53      243.28     12.35 o 
   4   5   7       80.58       89.94      2.73 o 
  -6   6   7       17.49       23.78      2.85 o 
  -5   6   7        1.20        3.47      2.85 o 
  -4   6   7      605.65      541.48     10.94 o 
  -3   6   7      164.26      152.37      6.78 o 
  -2   6   7       73.69       75.96      5.48 o 
  -1   6   7        2.67        4.07      2.48 o 
   0   6   7       68.26       77.67      4.73 o 
   1   6   7      156.28      166.84      7.13 o 
   2   6   7      429.06      428.57     14.67 o 
   3   6   7       42.01       47.42      2.42 o 
   4   6   7       25.10       27.23      2.25 o 
  -5   7   7       15.70       15.91      2.76 o 
  -4   7   7       35.97       34.63      3.85 o 
  -3   7   7      123.56      128.10      5.80 o 
  -2   7   7      224.14      252.63     20.02 o 
  -1   7   7      392.00      425.83      6.43 o 
   0   7   7       40.62       54.06      2.58 o 
   1   7   7       11.61       13.31      2.79 o 
   2   7   7      264.89      264.54     17.06 o 
   3   7   7      106.89      115.07      3.41 o 
  -4   8   7       36.30       33.10      2.95 o 
  -3   8   7      785.16      800.16     10.66 o 
  -2   8   7      126.32      133.89      3.54 o 
  -1   8   7        4.07        5.00      2.06 o 
   0   8   7       97.55      119.91      3.79 o 
   1   8   7      169.25      153.45      4.33 o 
   2   8   7       30.43       26.02      2.11 o 
  -3   9   7       31.01       29.56      2.35 o 
  -2   9   7      231.13      226.17      4.55 o 
  -1   9   7       56.90       56.91      8.52 o 
   0   9   7       25.97       15.53      1.76 o 
   0 -11   8       13.49       12.20      1.76 o 
   1 -11   8      116.55      123.14      3.30 o 
   2 -11   8       32.62       34.14      2.79 o 
   3 -11   8      189.46      144.45      3.37 o 
  -2 -10   8      115.68      141.54      7.42 o 
  -1 -10   8      119.76      112.80      3.29 o 
   0 -10   8       20.78       17.67      1.59 o 
   1 -10   8        9.80        6.72      2.12 o 
   2 -10   8      319.23      326.50      4.69 o 
   3 -10   8       44.39       42.94      2.26 o 
   4 -10   8       29.29       27.93      2.85 o 
  -3  -9   8       21.71       16.78      1.91 o 
  -2  -9   8       68.63       63.26      2.17 o 
  -1  -9   8      374.95      370.28     13.06 o 
   0  -9   8        1.92        9.81      2.21 o 
   1  -9   8       48.06       45.64      2.83 o 
   2  -9   8      266.89      263.10     10.48 o 
   3  -9   8       46.10       51.22      2.76 o 
   4  -9   8       20.36       23.67      2.40 o 
   5  -9   8       56.45       52.98      2.85 o 
  -4  -8   8        2.20        1.90      2.06 o 
  -3  -8   8      463.63      409.90      8.61 o 
  -2  -8   8     1320.50     1169.24     16.65 o 
  -1  -8   8       18.40       20.82      1.94 o 
   0  -8   8      263.11      274.00      9.52 o 
   1  -8   8      167.53      185.62      5.31 o 
   2  -8   8      245.92      261.11     13.41 o 
   3  -8   8       89.53       89.01      3.38 o 
   4  -8   8      122.21      128.64      5.49 o 
   5  -8   8       43.24       42.51      3.66 o 
  -5  -7   8        4.42        7.81      2.82 o 
  -4  -7   8      843.80      762.39     11.66 o 
  -3  -7   8        0.00       -2.15      3.14 o 
  -2  -7   8     1445.95     1298.34     10.57 o 
  -1  -7   8        6.96        4.62      2.25 o 
   0  -7   8      189.01      173.47      4.63 o 
   1  -7   8      205.25      202.37     13.73 o 
   2  -7   8      292.00      292.03     13.60 o 
   3  -7   8     1631.24     1616.15     16.66 o 
   4  -7   8      695.85      694.25     10.88 o 
   5  -7   8       20.63       21.71      3.41 o 
   6  -7   8      207.36      220.48      4.97 o 
  -5  -6   8       31.63       33.60      3.82 o 
  -4  -6   8      615.92      505.64     10.29 o 
  -3  -6   8      131.23      113.28      5.77 o 
  -2  -6   8        1.79       -0.78      2.12 o 
  -1  -6   8      106.55       84.13      6.50 o 
   0  -6   8      285.22      292.08      6.71 o 
   1  -6   8     1132.35     1159.01     44.53 o 
   2  -6   8     2371.88     2512.49     53.30 o 
   3  -6   8        3.68        9.21      2.78 o 
   4  -6   8       34.95       67.34     14.54 o 
   5  -6   8       34.77       33.31      2.37 o 
   6  -6   8       38.41       40.20      3.46 o 
  -6  -5   8        0.99        2.14      3.24 o 
  -5  -5   8       29.01       29.18      4.17 o 
  -4  -5   8        0.42       -1.48      3.33 o 
  -3  -5   8      336.37      279.80      8.21 o 
  -2  -5   8        5.01        7.45      2.36 o 
  -1  -5   8       22.55       25.93      6.01 o 
   0  -5   8      671.06      616.71      8.73 o 
   1  -5   8      158.06      179.18      5.61 o 
   2  -5   8     3296.12     3578.21     32.66 o 
   3  -5   8        4.73        6.22      2.66 o 
   4  -5   8        9.90       16.37      3.34 o 
   5  -5   8      450.02      433.18      6.28 o 
   6  -5   8       10.38        8.89      1.87 o 
  -6  -4   8        2.99        0.82      3.32 o 
  -5  -4   8       50.09       72.30      5.19 o 
  -4  -4   8       41.15       34.50      4.37 o 
  -3  -4   8      181.48      169.09      6.54 o 
  -2  -4   8      383.54      375.80      8.63 o 
  -1  -4   8       11.31       11.01      2.42 o 
   0  -4   8      838.61      879.53     10.47 o 
   1  -4   8      278.41      265.52      6.11 o 
   2  -4   8       25.60       28.27      3.62 o 
   3  -4   8        3.13       46.84     28.26 o 
   4  -4   8        5.91        7.48      1.94 o 
   5  -4   8      267.52      265.42      5.65 o 
   6  -4   8       34.00       38.68      1.95 o 
  -6  -3   8        4.86        1.81      3.52 o 
  -5  -3   8      118.20      115.41      6.19 o 
  -4  -3   8     1128.88     1118.01     96.37 o 
  -3  -3   8        2.65        3.28      3.46 o 
  -2  -3   8      628.90      597.79     14.89 o 
  -1  -3   8      220.88      218.78     11.27 o 
   0  -3   8      294.29      336.27     17.38 o 
   1  -3   8     1148.75     1151.65     40.84 o 
   2  -3   8      109.42       97.39      4.33 o 
   3  -3   8      324.64      304.01      7.39 o 
   4  -3   8       54.58       57.71      3.09 o 
   5  -3   8       29.76       20.82      1.94 o 
   6  -3   8      683.71      646.27      6.56 o 
  -6  -2   8        0.27        1.07      2.60 o 
  -5  -2   8        0.00       -2.50      2.73 o 
  -4  -2   8      541.72      465.35     10.50 o 
  -3  -2   8       82.48       75.94      4.87 o 
  -2  -2   8      271.14      276.33      5.76 o 
  -1  -2   8       10.41       34.94     13.62 o 
   0  -2   8      149.81      168.31      4.41 o 
   1  -2   8      975.87     1011.95     30.26 o 
   2  -2   8      671.64      594.37      9.08 o 
   3  -2   8       89.25       84.88      4.62 o 
   4  -2   8      605.75      614.78     15.80 o 
   5  -2   8       19.87       22.74      2.39 o 
   6  -2   8       44.74       42.23      2.52 o 
  -7  -1   8        6.42        1.63      2.97 o 
  -6  -1   8      100.44       95.17      4.76 o 
  -5  -1   8       33.72       34.65      2.99 o 
  -4  -1   8      122.32      121.74     14.01 o 
  -3  -1   8     1424.63     1446.34     16.46 o 
  -2  -1   8        0.35        1.10      1.47 o 
  -1  -1   8       32.55       27.92      2.10 o 
   0  -1   8      343.03      344.30      5.91 o 
   1  -1   8        9.05        8.04      1.20 o 
   2  -1   8      168.36      161.86      3.38 o 
   3  -1   8        6.24       10.33      2.82 o 
   4  -1   8       12.86       16.41      2.79 o 
   5  -1   8      745.76      728.85     12.83 o 
   6  -1   8        1.67        2.33      1.65 o 
  -7   0   8       11.92       11.59      2.46 o 
  -6   0   8        6.73        2.30      2.98 o 
  -5   0   8       16.47       17.16      3.69 o 
  -4   0   8        0.54        2.19      2.71 o 
  -3   0   8      602.67      602.10      8.19 o 
  -2   0   8      663.28      644.23     50.70 o 
  -1   0   8       36.49       38.89      1.95 o 
   0   0   8      988.96     1092.17     17.79 o 
   1   0   8      338.57      371.03      4.84 o 
   2   0   8       54.55       62.82      3.36 o 
   3   0   8       15.32       14.48      2.47 o 
   4   0   8       49.63       54.29      5.00 o 
   5   0   8       12.48       11.74      1.99 o 
   6   0   8        4.45        4.92      1.71 o 
  -7   1   8      260.24      311.57      5.88 o 
  -6   1   8       40.80       35.03      3.82 o 
  -5   1   8      351.48      364.66     20.90 o 
  -4   1   8     1559.71     1584.04     19.15 o 
  -3   1   8        0.88        1.43      2.57 o 
  -2   1   8      196.94      194.91     11.72 o 
  -1   1   8       13.77        9.76      1.38 o 
   0   1   8       17.05       18.44      1.32 o 
   1   1   8      571.85      593.82     14.92 o 
   2   1   8        6.64       11.39      2.29 o 
   3   1   8      379.47      377.99      6.60 o 
   4   1   8       10.60       10.05      2.33 o 
   5   1   8        0.14       -0.27      3.09 o 
   6   1   8       11.36        9.69      2.10 o 
  -7   2   8       23.67       20.02      2.53 o 
  -6   2   8      127.18       98.84      5.00 o 
  -5   2   8        0.02       -0.61      3.06 o 
  -4   2   8     1165.64     1085.38     32.44 o 
  -3   2   8      280.40      280.16     12.70 o 
  -2   2   8        7.26        6.06      2.51 o 
  -1   2   8      648.54      630.91     14.83 o 
   0   2   8      136.81      163.08      3.52 o 
   1   2   8     2014.25     2331.36     55.86 o 
   2   2   8     2060.70     2139.94     27.34 o 
   3   2   8       11.30       10.66      2.12 o 
   4   2   8      100.56       95.35      3.46 o 
   5   2   8      156.66      165.29      5.57 o 
   6   2   8      116.37      117.11      3.13 o 
  -7   3   8        1.50        2.45      2.02 o 
  -6   3   8      322.14      278.96      6.96 o 
  -5   3   8      175.22      153.01      6.08 o 
  -4   3   8       34.79       36.83      6.97 o 
  -3   3   8      154.93      138.20      9.68 o 
  -2   3   8       28.95       31.93      4.67 o 
  -1   3   8      435.36      490.68     10.36 o 
   0   3   8     2185.63     2558.96     53.42 o 
   1   3   8      119.58      125.51      4.22 o 
   2   3   8      251.27      255.37     13.96 o 
   3   3   8        1.56        3.08      1.84 o 
   4   3   8       71.86       78.75      2.42 o 
   5   3   8      486.63      516.65      6.43 o 
  -6   4   8        0.16       -0.81      1.68 o 
  -5   4   8      102.45       83.09      4.63 o 
  -4   4   8       85.84       85.10     11.66 o 
  -3   4   8        1.07        2.53      2.20 o 
  -2   4   8      579.42      596.62     11.74 o 
  -1   4   8       91.69      106.24      7.42 o 
   0   4   8     1754.86     1936.68     15.85 o 
   1   4   8     1024.65     1036.13     10.45 o 
   2   4   8       89.56       79.98      3.46 o 
   3   4   8      802.38      791.68     21.44 o 
   4   4   8       17.54       20.92      1.86 o 
  -6   5   8       21.84       25.15      2.74 o 
  -5   5   8      223.74      199.01      4.35 o 
  -4   5   8       87.66       71.50      5.65 o 
  -3   5   8       55.48       51.40      4.47 o 
  -2   5   8       35.21       47.30     10.61 o 
  -1   5   8      349.68      412.53      9.37 o 
   0   5   8      330.72      335.84      7.39 o 
   1   5   8       71.68       58.77      3.13 o 
   2   5   8        9.46        5.96      2.95 o 
   3   5   8       83.78       90.25      3.39 o 
   4   5   8      205.75      234.17      3.33 o 
  -5   6   8       85.38       77.44      4.07 o 
  -4   6   8      209.46      207.38      6.54 o 
  -3   6   8        1.57        1.53      2.67 o 
  -2   6   8        0.13        2.98      2.98 o 
  -1   6   8      197.43      209.83     10.38 o 
   0   6   8      174.63      182.50      4.40 o 
   1   6   8      127.25      128.03      3.91 o 
   2   6   8       37.25       40.90      4.58 o 
   3   6   8       13.19       13.33      1.63 o 
  -5   7   8       66.24       72.23      3.11 o 
  -4   7   8      145.38      152.44      5.66 o 
  -3   7   8       25.17       23.39      2.49 o 
  -2   7   8        1.27        1.18      1.98 o 
  -1   7   8      218.92      267.84      4.78 o 
   0   7   8      469.75      563.70      9.31 o 
   1   7   8        1.04        0.14      1.57 o 
   2   7   8        2.05        1.23      1.71 o 
   3   7   8      237.92      256.00      3.54 o 
  -4   8   8      209.41      203.66      4.06 o 
  -3   8   8       62.69       59.90      3.04 o 
  -2   8   8       33.85       31.08      4.72 o 
  -1   8   8       11.85       11.00      2.66 o 
   0   8   8      144.01      134.56      3.79 o 
   1   8   8       17.34       12.30      1.86 o 
   1 -11   9       67.77       66.50      2.75 o 
  -1 -10   9       39.59       40.74      2.83 o 
   0 -10   9      186.64      183.24      4.65 o 
   1 -10   9      613.43      594.21      8.06 o 
   2 -10   9       61.61       55.20      3.46 o 
   3 -10   9       12.34       10.58      2.37 o 
  -3  -9   9       86.65       84.93      2.42 o 
  -2  -9   9       44.96       50.18      1.90 o 
  -1  -9   9       55.17       58.23      2.49 o 
   0  -9   9      264.89      284.90     13.26 o 
   1  -9   9       14.89       13.76      3.05 o 
   2  -9   9        0.27        3.64      2.86 o 
   3  -9   9      239.78      236.51      5.87 o 
   4  -9   9      300.52      299.51     14.38 o 
  -4  -8   9      150.90      149.55      4.94 o 
  -3  -8   9      207.57      179.48      5.95 o 
  -2  -8   9        0.36       -0.33      2.29 o 
  -1  -8   9       49.90       43.26      1.97 o 
   0  -8   9      161.43      154.85      3.83 o 
   1  -8   9       45.56       44.49      4.58 o 
   2  -8   9        8.56        7.88      2.52 o 
   3  -8   9      102.71      102.10      4.61 o 
   4  -8   9       39.26       35.89      2.47 o 
   5  -8   9       27.76       27.13      2.87 o 
  -5  -7   9      492.43      553.88      7.34 o 
  -4  -7   9      432.12      410.49      8.57 o 
  -3  -7   9        8.29        5.73      3.20 o 
  -2  -7   9      110.89       99.92      5.59 o 
  -1  -7   9      467.31      474.35      5.97 o 
   0  -7   9      219.15      220.94      4.44 o 
   1  -7   9      195.58      198.62      4.37 o 
   2  -7   9      155.81      158.95      4.01 o 
   3  -7   9       34.72       35.80      2.58 o 
   4  -7   9       14.97       20.19      3.18 o 
   5  -7   9        0.11        0.31      2.65 o 
  -5  -6   9       23.31       20.41      3.29 o 
  -4  -6   9      729.54      647.50     11.60 o 
  -3  -6   9       22.12       16.48      3.90 o 
  -2  -6   9      317.32      305.30      8.53 o 
  -1  -6   9       81.25       61.94     10.59 o 
   0  -6   9      388.51      361.85      7.72 o 
   1  -6   9     2120.45     2120.52     56.22 o 
   2  -6   9      170.14      173.33      5.06 o 
   3  -6   9       17.09       12.78      2.39 o 
   4  -6   9      285.79      275.30      6.89 o 
   5  -6   9       54.02       54.67      3.79 o 
   6  -6   9       37.96       37.08      2.57 o 
  -5  -5   9      125.89      134.83      5.63 o 
  -4  -5   9       25.66       17.90      4.08 o 
  -3  -5   9      138.35      118.97      6.21 o 
  -2  -5   9      543.40      525.09     10.85 o 
  -1  -5   9     1994.56     1890.77     18.43 o 
   0  -5   9     2280.31     2225.66     17.34 o 
   1  -5   9      152.58      157.69      5.49 o 
   2  -5   9        2.35        6.00      3.39 o 
   3  -5   9       23.00       25.61      2.56 o 
   4  -5   9      174.26      171.29      6.04 o 
   5  -5   9      402.63      442.24      4.59 o 
   6  -5   9        6.97        2.94      2.42 o 
  -6  -4   9        8.36       12.00      3.07 o 
  -5  -4   9      216.44      220.83      7.19 o 
  -4  -4   9       15.63       15.05      4.32 o 
  -3  -4   9       25.86       48.83      4.95 o 
  -2  -4   9      784.30      735.96     12.60 o 
  -1  -4   9       15.68       17.65      5.06 o 
   0  -4   9     2167.37     2126.04     16.32 o 
   1  -4   9       41.25       38.40      3.14 o 
   2  -4   9       76.92       76.26      4.50 o 
   3  -4   9     1424.36     1347.54     14.85 o 
   4  -4   9       22.98       19.38      1.96 o 
   5  -4   9       74.47       68.31      2.75 o 
   6  -4   9        2.19        1.45      1.64 o 
  -6  -3   9       85.23      109.89      4.52 o 
  -5  -3   9       82.25       94.15      5.54 o 
  -4  -3   9        3.75       10.35      3.69 o 
  -3  -3   9      112.96       96.63      6.06 o 
  -2  -3   9      922.70      882.98     13.62 o 
  -1  -3   9      788.04      775.43      9.79 o 
   0  -3   9       36.17       40.88      2.91 o 
   1  -3   9      202.08      225.22      4.03 o 
   2  -3   9        8.92        8.83      2.77 o 
   3  -3   9      318.76      299.44      7.69 o 
   4  -3   9      119.40      130.39      4.02 o 
   5  -3   9        1.36        0.23      1.60 o 
   6  -3   9        0.17        0.81      1.61 o 
  -6  -2   9      274.95      352.36      7.24 o 
  -5  -2   9       17.31       13.59      3.91 o 
  -4  -2   9      402.12      371.64      9.70 o 
  -3  -2   9      146.05      147.02      6.38 o 
  -2  -2   9       79.92       80.78      5.07 o 
  -1  -2   9      574.40      579.20      8.46 o 
   0  -2   9       53.23       56.93      3.15 o 
   1  -2   9      112.58      110.87      9.34 o 
   2  -2   9        4.09        7.78      3.39 o 
   3  -2   9       17.52       19.66      2.30 o 
   4  -2   9     1111.57     1058.78     30.47 o 
   5  -2   9       49.73       46.50      1.97 o 
   6  -2   9        9.04        9.05      1.51 o 
  -6  -1   9      184.85      210.89      7.28 o 
  -5  -1   9        2.28        3.74      3.30 o 
  -4  -1   9       27.43       29.33      3.74 o 
  -3  -1   9      183.40      164.17      6.78 o 
  -2  -1   9      120.17      128.52      5.62 o 
  -1  -1   9      522.68      537.23     21.12 o 
   0  -1   9      916.94      980.08     10.78 o 
   1  -1   9       37.37       38.95      2.32 o 
   2  -1   9      874.49      942.38     68.86 o 
   3  -1   9       52.27       60.10      3.11 o 
   4  -1   9        6.78        6.03      4.34 o 
   5  -1   9       48.43       48.65      2.56 o 
   6  -1   9       37.86       41.00      1.95 o 
  -6   0   9        0.29        3.78      2.93 o 
  -5   0   9      309.74      336.22      7.75 o 
  -4   0   9        3.85        0.57      2.68 o 
  -3   0   9       35.47       35.22      2.93 o 
  -2   0   9      529.82      514.17      9.96 o 
  -1   0   9        0.70        1.35      1.67 o 
   0   0   9       94.68      101.15      2.88 o 
   1   0   9        7.50        9.26      1.93 o 
   2   0   9        6.53       11.41      2.39 o 
   3   0   9     2637.60     2598.27     63.18 o 
   4   0   9       14.26       14.82      2.50 o 
   5   0   9      168.31      169.88      3.66 o 
   6   0   9        9.22        8.06      1.42 o 
  -6   1   9       13.32       10.86      2.84 o 
  -5   1   9       52.87       44.11      2.96 o 
  -4   1   9      223.61      231.09     10.77 o 
  -3   1   9        0.06       -0.48      2.64 o 
  -2   1   9      393.70      377.33     14.25 o 
  -1   1   9      209.00      215.34      6.79 o 
   0   1   9      174.10      226.19     14.96 o 
   1   1   9      762.64      912.36      9.00 o 
   2   1   9      266.87      275.20      4.29 o 
   3   1   9       65.84       65.04      3.32 o 
   4   1   9        1.07       -0.54      2.16 o 
   5   1   9       80.79       78.46      3.36 o 
   6   1   9       41.69       34.99      1.79 o 
  -6   2   9      897.02      930.60     11.63 o 
  -5   2   9        5.62        3.33      2.39 o 
  -4   2   9      101.43       95.28      3.78 o 
  -3   2   9      161.10      144.15      4.36 o 
  -2   2   9        0.90       -2.28      2.28 o 
  -1   2   9      436.80      477.73     39.29 o 
   0   2   9      246.33      292.23     11.56 o 
   1   2   9      199.35      216.85      4.99 o 
   2   2   9        8.54        8.66      2.49 o 
   3   2   9        9.15        5.01      4.44 o 
   4   2   9       46.57       44.79      2.56 o 
   5   2   9        0.09       -0.44      1.73 o 
  -6   3   9      403.67      383.26      7.19 o 
  -5   3   9       91.17       78.99      4.66 o 
  -4   3   9        0.68        0.81      2.26 o 
  -3   3   9      929.83      816.08      9.26 o 
  -2   3   9        4.03        4.66      2.33 o 
  -1   3   9     1197.45     1317.55     95.30 o 
   0   3   9     1979.01     2102.42     14.07 o 
   1   3   9      118.46      119.14      3.98 o 
   2   3   9      205.80      198.74      4.95 o 
   3   3   9      177.04      210.65     17.85 o 
   4   3   9       46.85       48.11      3.47 o 
   5   3   9       39.71       37.22      2.01 o 
  -6   4   9        9.02        6.59      1.62 o 
  -5   4   9        8.68        3.70      2.57 o 
  -4   4   9       11.96       10.14      2.22 o 
  -3   4   9      100.76       94.28      3.66 o 
  -2   4   9     2252.43     2233.15     21.64 o 
  -1   4   9       22.66       23.94      3.01 o 
   0   4   9       10.87        9.49      2.40 o 
   1   4   9       52.34       50.32      3.11 o 
   2   4   9      194.46      192.85      5.37 o 
   3   4   9      828.03      913.38     30.67 o 
   4   4   9       15.34       15.15      2.17 o 
  -5   5   9        0.31       -0.03      2.45 o 
  -4   5   9      251.52      184.39      6.22 o 
  -3   5   9        9.02       10.26      2.32 o 
  -2   5   9     1306.11     1329.62     18.94 o 
  -1   5   9      471.84      503.50     33.69 o 
   0   5   9        2.06        1.34      2.27 o 
   1   5   9      758.60      767.42     10.79 o 
   2   5   9        9.57       11.86      2.37 o 
   3   5   9        9.39        8.35      1.56 o 
  -5   6   9        6.39        9.41      2.31 o 
  -4   6   9      286.32      266.27      6.48 o 
  -3   6   9      394.76      398.30      8.32 o 
  -2   6   9       88.05       92.52      3.40 o 
  -1   6   9       28.45       25.37      2.71 o 
   0   6   9        0.40        1.58      2.45 o 
   1   6   9       34.05       40.90      2.44 o 
   2   6   9      272.57      293.51      4.10 o 
   3   6   9       40.71       47.07      2.02 o 
  -4   7   9       28.91       24.36      1.83 o 
  -3   7   9       81.90       81.79      2.70 o 
  -2   7   9       60.20       58.36      2.50 o 
  -1   7   9       28.42       26.60      2.10 o 
   0   7   9        0.89       -0.36      2.60 o 
   1   7   9        0.04       -0.55      1.70 o 
   2   7   9      229.31      252.86      3.76 o 
   0   8   9       26.17       17.86      1.70 o 
   0 -10  10        0.94        2.27      2.39 o 
   1 -10  10       16.91       15.01      2.43 o 
   2 -10  10      211.43      200.57      4.01 o 
   3 -10  10       45.73       45.20      2.70 o 
  -3  -9  10       44.26       50.87      2.32 o 
  -2  -9  10       59.58       67.12      3.00 o 
  -1  -9  10      208.09      218.61      3.46 o 
   0  -9  10      104.72      108.82      2.85 o 
   1  -9  10        5.68        4.44      2.23 o 
   2  -9  10      382.45      374.44      6.46 o 
   3  -9  10      425.88      407.82      6.12 o 
   4  -9  10       40.78       38.04      2.62 o 
  -4  -8  10       73.51       81.82      2.07 o 
  -3  -8  10      102.16      108.22      4.91 o 
  -2  -8  10      414.50      398.02     24.96 o 
  -1  -8  10        8.02        9.35      2.78 o 
   0  -8  10        4.32        3.91      2.04 o 
   1  -8  10      419.07      441.32      5.51 o 
   2  -8  10      201.24      215.09      7.34 o 
   3  -8  10      263.55      280.15      5.74 o 
   4  -8  10        4.66        4.03      2.55 o 
   5  -8  10       90.21       96.48      3.17 o 
  -4  -7  10       20.96       20.45      3.25 o 
  -3  -7  10       15.98       15.29      3.41 o 
  -2  -7  10       71.59       56.56      4.60 o 
  -1  -7  10        9.24       11.78      3.06 o 
   0  -7  10       28.47       26.42      3.32 o 
   1  -7  10      601.94      584.21      9.53 o 
   2  -7  10       55.89       51.92      5.13 o 
   3  -7  10       17.55       18.80      2.22 o 
   4  -7  10       53.09       53.31      3.74 o 
   5  -7  10        8.55        6.86      2.12 o 
  -5  -6  10        1.22        0.02      1.58 o 
  -4  -6  10       29.79       38.07      4.19 o 
  -3  -6  10      361.95      355.92      9.24 o 
  -2  -6  10      106.30      116.10      5.98 o 
  -1  -6  10      153.59      138.22      4.50 o 
   0  -6  10       62.03       53.29      3.89 o 
   1  -6  10        4.86        1.80      2.78 o 
   2  -6  10      293.96      278.53      7.05 o 
   3  -6  10        4.67        3.73      2.34 o 
   4  -6  10       14.28       12.82      2.46 o 
   5  -6  10       14.74       18.35      2.75 o 
  -5  -5  10       28.03       29.13      3.58 o 
  -4  -5  10       94.76       90.42      5.54 o 
  -3  -5  10      268.67      245.70      8.46 o 
  -2  -5  10      269.28      253.69      8.26 o 
  -1  -5  10      696.19      563.13     56.81 o 
   0  -5  10      446.92      423.85      8.15 o 
   1  -5  10      272.49      253.87      6.65 o 
   2  -5  10      864.41      778.86     11.12 o 
   3  -5  10      146.70      149.94      5.66 o 
   4  -5  10        0.46       -1.17      2.32 o 
   5  -5  10      136.20      158.11      4.11 o 
  -5  -4  10        7.01        6.11      3.28 o 
  -4  -4  10      169.59      177.64      7.22 o 
  -3  -4  10     1507.66     1434.46     18.56 o 
  -2  -4  10     1676.95     1635.58     19.18 o 
  -1  -4  10        5.43        3.09      2.23 o 
   0  -4  10        4.76        6.90      2.82 o 
   1  -4  10      113.59      112.70      4.79 o 
   2  -4  10      280.56      289.88      6.98 o 
   3  -4  10      378.47      341.90      7.77 o 
   4  -4  10        1.37       -1.01      2.10 o 
   5  -4  10      114.92      118.64      3.21 o 
   6  -4  10        7.34       13.55      2.80 o 
  -6  -3  10       31.61       33.35      2.93 o 
  -5  -3  10      127.78      151.96      6.09 o 
  -4  -3  10      297.51      299.59      8.91 o 
  -3  -3  10      240.41      246.51      8.42 o 
  -2  -3  10     1241.20     1237.40     16.39 o 
  -1  -3  10        9.43        6.27      2.66 o 
   0  -3  10       39.34       40.54      3.26 o 
   1  -3  10     2051.58     1929.24     15.72 o 
   2  -3  10       65.23       63.65      4.06 o 
   3  -3  10       64.26       53.19      7.21 o 
   4  -3  10       14.40       25.48      2.35 o 
   5  -3  10       29.21       25.42      1.59 o 
   6  -3  10      330.78      393.08      5.82 o 
  -6  -2  10       54.58       71.65      3.65 o 
  -5  -2  10       11.33       15.65      3.60 o 
  -4  -2  10     1288.18     1287.87     17.02 o 
  -3  -2  10      370.88      375.79      9.77 o 
  -2  -2  10        4.02        7.64      4.12 o 
  -1  -2  10      113.66      119.32      3.37 o 
   0  -2  10        4.96        2.93      3.35 o 
   1  -2  10      132.16      124.31      4.61 o 
   2  -2  10       58.63       41.30      3.58 o 
   3  -2  10       42.80       36.19      4.20 o 
   4  -2  10       48.88       55.35      4.10 o 
   5  -2  10       65.78       77.18      2.50 o 
   6  -2  10       47.06       55.51      2.86 o 
  -6  -1  10       10.42       13.15      3.45 o 
  -5  -1  10      218.18      245.46     11.23 o 
  -4  -1  10       28.66       31.37      5.79 o 
  -3  -1  10      231.60      202.59      7.43 o 
  -2  -1  10       29.56       27.31      3.99 o 
  -1  -1  10       79.26       77.36      4.84 o 
   0  -1  10       44.91       46.55      2.94 o 
   1  -1  10      118.08      120.32      4.48 o 
   2  -1  10     1816.80     1720.89     49.03 o 
   3  -1  10       22.73       21.54      2.32 o 
   4  -1  10        1.83        4.70      2.28 o 
   5  -1  10      199.03      199.21     10.44 o 
   6  -1  10        4.02        4.74      1.86 o 
  -6   0  10       94.16      110.31      4.05 o 
  -5   0  10       40.96       39.77      2.78 o 
  -4   0  10       63.83       55.51      6.14 o 
  -3   0  10      253.42      239.28     11.94 o 
  -2   0  10      260.59      243.10      8.60 o 
  -1   0  10       10.95       14.05      3.85 o 
   0   0  10     1528.59     1589.03     15.96 o 
   1   0  10      121.70      156.57     11.83 o 
   2   0  10        2.20        1.19      2.14 o 
   3   0  10       25.97       22.70      2.41 o 
   4   0  10       23.41       29.56      1.71 o 
   5   0  10      116.40      114.77      4.99 o 
  -6   1  10       10.06        9.58      2.41 o 
  -5   1  10        5.52       -0.14      2.20 o 
  -4   1  10      358.20      331.99     29.97 o 
  -3   1  10       56.91       48.62      3.00 o 
  -2   1  10       88.23       76.26      3.80 o 
  -1   1  10        0.50        0.94      2.81 o 
   0   1  10        6.56        5.77      2.30 o 
   1   1  10     1589.11     1609.18     12.64 o 
   2   1  10        4.05        3.65      2.02 o 
   3   1  10       36.90       46.69      4.27 o 
   4   1  10      103.20      102.89      2.33 o 
   5   1  10       43.21       51.48      6.32 o 
  -6   2  10       41.08       41.47      2.94 o 
  -5   2  10        5.25        3.25      2.14 o 
  -4   2  10      369.08      353.43     14.25 o 
  -3   2  10        6.48        6.81      2.20 o 
  -2   2  10       33.42       27.34      4.17 o 
  -1   2  10      790.51      803.24     68.17 o 
   0   2  10        5.80        6.26      2.08 o 
   1   2  10      115.87      106.87      3.88 o 
   2   2  10        1.01        1.88      2.32 o 
   3   2  10       26.65       27.98      2.46 o 
   4   2  10      116.11      116.28      3.50 o 
  -6   3  10        7.44        4.76      2.24 o 
  -5   3  10       55.03       54.58      2.60 o 
  -4   3  10        0.57        0.22      1.93 o 
  -3   3  10      171.29      152.20      4.41 o 
  -2   3  10      436.36      414.61      9.86 o 
  -1   3  10      248.89      254.63     12.16 o 
   0   3  10       63.94       66.70      2.71 o 
   1   3  10      105.71      101.84      3.74 o 
   2   3  10       17.77       18.41      4.70 o 
   3   3  10        3.24        4.86      2.51 o 
   4   3  10       69.29       76.70      3.45 o 
  -5   4  10      252.26      210.24      5.68 o 
  -4   4  10       93.17       97.26      4.64 o 
  -3   4  10      918.03      833.11     12.48 o 
  -2   4  10      372.10      378.09      6.28 o 
  -1   4  10        0.48        0.71      2.21 o 
   0   4  10       41.47       43.69      3.16 o 
   1   4  10      217.07      215.69      4.85 o 
   2   4  10        3.69        4.14      1.74 o 
   3   4  10        0.62       -0.47      1.58 o 
   4   4  10        0.51       -0.04      1.59 o 
  -5   5  10      194.60      184.49      4.55 o 
  -4   5  10     1543.31     1423.69     13.93 o 
  -3   5  10        0.47       -0.16      2.63 o 
  -2   5  10       18.86       19.43      3.74 o 
  -1   5  10       76.54       80.83      4.68 o 
   0   5  10       63.19       64.46      2.96 o 
   1   5  10      797.07      809.17      7.98 o 
   2   5  10        0.43        0.43      1.49 o 
   3   5  10        1.87       -0.01      1.25 o 
  -4   6  10      268.54      276.09     19.43 o 
  -3   6  10      160.85      169.13      3.56 o 
  -2   6  10        0.28       -1.98      1.98 o 
  -1   6  10      947.87     1036.45     12.00 o 
   0   6  10       23.88       27.89      3.26 o 
   1   6  10       65.04       69.91      2.20 o 
   2   6  10       32.23       40.71      3.50 o 
  -3   7  10       21.09       22.64      2.01 o 
  -2   7  10        6.78        6.61      2.51 o 
  -1   7  10        9.92        8.39      2.14 o 
   0   7  10      212.63      197.76      3.83 o 
   1   7  10       52.43       45.88      1.87 o 
  -2  -9  11        3.42        3.03      1.69 o 
  -1  -9  11        0.68        0.76      1.90 o 
   0  -9  11      340.98      371.25      5.85 o 
   1  -9  11       44.68       46.38      2.90 o 
  -3  -8  11       97.14       88.45      4.74 o 
  -2  -8  11        2.18        2.08      2.61 o 
  -1  -8  11       13.11       14.11      2.51 o 
   0  -8  11      454.84      441.07      7.41 o 
   1  -8  11      665.37      687.77      9.12 o 
   2  -8  11      136.03      135.46      4.44 o 
   4  -8  11        1.56        1.97      2.00 o 
  -4  -7  11      274.94      304.91      3.69 o 
  -3  -7  11        0.01       -0.21      2.26 o 
  -2  -7  11       16.14       13.06      2.51 o 
  -1  -7  11      726.37      670.74      9.54 o 
   0  -7  11      312.62      285.76      6.68 o 
   1  -7  11       21.20       18.86      2.94 o 
   2  -7  11        0.16        0.91      2.77 o 
   3  -7  11      213.27      221.94      5.54 o 
   4  -7  11      171.89      209.17      3.45 o 
   5  -7  11       58.02       65.53      2.67 o 
  -4  -6  11       28.10       27.89      2.09 o 
  -3  -6  11        0.26        0.20      1.96 o 
  -2  -6  11       86.38       83.09     10.55 o 
  -1  -6  11      370.35      311.30      7.04 o 
   0  -6  11       82.57       71.32      4.04 o 
   1  -6  11        2.80        1.19      2.62 o 
   2  -6  11        1.61        4.27      2.62 o 
   3  -6  11       35.46       36.38      3.33 o 
   4  -6  11      766.37      835.76      7.08 o 
   5  -6  11       18.74       14.66      2.35 o 
  -5  -5  11      214.91      250.08      5.74 o 
  -4  -5  11      104.13      119.14      3.29 o 
  -3  -5  11        1.47        1.22      3.51 o 
  -2  -5  11        2.14        1.25      2.11 o 
  -1  -5  11       80.58       69.21      4.10 o 
   0  -5  11       13.70        9.67      2.62 o 
   1  -5  11       41.46       47.77      3.69 o 
   2  -5  11      121.93      129.79      4.96 o 
   3  -5  11       31.71       27.31      3.11 o 
   4  -5  11        4.16        2.56      1.72 o 
   5  -5  11       96.96      114.97      2.63 o 
  -5  -4  11       56.32       63.09      4.02 o 
  -4  -4  11      481.36      542.97     20.28 o 
  -3  -4  11      370.58      380.29      9.89 o 
  -2  -4  11      200.07      205.54     11.80 o 
  -1  -4  11        3.11        0.23      2.31 o 
   0  -4  11      662.26      557.49      8.87 o 
   1  -4  11      146.93      143.60      5.00 o 
   2  -4  11        1.21        3.82      2.45 o 
   3  -4  11      396.09      422.23     33.07 o 
   4  -4  11       30.11       33.61      2.29 o 
   5  -4  11       93.87      125.51      2.75 o 
  -5  -3  11      703.74      752.13     10.96 o 
  -4  -3  11      993.54     1064.30     15.03 o 
  -3  -3  11       41.41       47.56      3.00 o 
  -2  -3  11       28.81       25.38      2.69 o 
  -1  -3  11      107.62      125.34      3.65 o 
   0  -3  11        4.54        5.87      2.63 o 
   1  -3  11      220.53      182.36      5.57 o 
   2  -3  11        7.33        5.37      2.52 o 
   3  -3  11      242.36      268.01     18.75 o 
   4  -3  11        7.17       11.49      2.14 o 
   5  -3  11       33.75       37.54      3.18 o 
  -5  -2  11       27.42       28.81      3.84 o 
  -4  -2  11      259.01      269.91      8.19 o 
  -3  -2  11        2.86       -0.18      3.71 o 
  -2  -2  11        4.31        2.70      3.56 o 
  -1  -2  11     2321.85     2299.83     46.71 o 
   0  -2  11       62.73       61.52      3.72 o 
   1  -2  11       66.32       52.15      3.60 o 
   2  -2  11       41.94       61.83      3.08 o 
   3  -2  11      243.41      222.15      5.92 o 
   4  -2  11      513.86      512.58      8.89 o 
   5  -2  11        0.52       -0.35      2.49 o 
  -5  -1  11      147.29      139.28      5.36 o 
  -4  -1  11        0.83        1.45      3.10 o 
  -3  -1  11      199.40      193.66      7.20 o 
  -2  -1  11        0.49        3.92      3.59 o 
  -1  -1  11      126.66      120.91      5.69 o 
   0  -1  11       54.62       41.44      2.73 o 
   1  -1  11        0.15       -0.77      2.33 o 
   2  -1  11      513.30      521.69      7.36 o 
   3  -1  11        7.22       10.19      2.07 o 
   4  -1  11       41.76       49.53      2.57 o 
   5  -1  11      134.93      146.01      4.16 o 
  -5   0  11      244.35      257.77     28.99 o 
  -4   0  11       31.48       26.97      2.63 o 
  -3   0  11       35.70       31.85      4.62 o 
  -2   0  11       65.71       61.07      4.99 o 
  -1   0  11       90.21       82.14      4.85 o 
   0   0  11      663.27      623.92      8.07 o 
   1   0  11       40.68       38.03      2.70 o 
   2   0  11       12.17       16.17      4.89 o 
   3   0  11      364.74      373.34      5.65 o 
   4   0  11        0.51       -1.07      1.84 o 
   5   0  11       24.27       30.08      2.61 o 
  -5   1  11       90.89       95.85      3.09 o 
  -4   1  11       29.62       26.84      5.24 o 
  -3   1  11       36.05       29.02      4.12 o 
  -2   1  11     1477.61     1235.07     16.08 o 
  -1   1  11      202.46      190.23      6.57 o 
   0   1  11       20.41       22.03      2.25 o 
   1   1  11        1.03        3.94      4.52 o 
   2   1  11       62.42       63.24      3.36 o 
   3   1  11      326.59      355.09     17.55 o 
   4   1  11       32.69       34.75      2.09 o 
  -5   2  11        6.28        3.92      1.84 o 
  -4   2  11       12.97       10.55      2.07 o 
  -3   2  11       21.62       12.48      3.74 o 
  -2   2  11       37.01       31.59      4.10 o 
  -1   2  11     1374.84     1350.51     58.89 o 
   0   2  11      129.57      136.22      3.31 o 
   1   2  11       95.83       97.95      9.12 o 
   2   2  11      262.24      243.26      7.31 o 
   3   2  11        0.10        2.84      2.51 o 
   4   2  11       78.59       70.15      3.05 o 
  -5   3  11       45.29       46.58      2.97 o 
  -4   3  11       15.86       11.57      2.96 o 
  -3   3  11      722.10      635.17     10.97 o 
  -2   3  11        1.49        0.86      3.16 o 
  -1   3  11       95.92      100.78      3.59 o 
   0   3  11       36.35       34.15      2.18 o 
   1   3  11       29.30       23.32      2.36 o 
   2   3  11      224.91      249.16     20.52 o 
   3   3  11      167.97      183.26      5.14 o 
   4   3  11       25.28       22.93      1.79 o 
  -5   4  11      204.54      212.65      4.66 o 
  -4   4  11       48.30       40.63      4.67 o 
  -3   4  11      125.32      110.53      3.43 o 
  -2   4  11        3.45        4.19      2.25 o 
  -1   4  11        0.40       -0.84      2.98 o 
   0   4  11       51.47       52.18      2.74 o 
   1   4  11       16.85       17.84      2.16 o 
   2   4  11       33.95       34.50      1.91 o 
   3   4  11      200.66      214.76      4.69 o 
  -4   5  11       81.24       78.47      9.74 o 
  -3   5  11        0.65        0.86      1.67 o 
  -2   5  11      113.26      125.77      3.43 o 
  -1   5  11      131.62      133.70      5.21 o 
   0   5  11       11.12       14.17      1.91 o 
   1   5  11       26.03       18.46      3.11 o 
   2   5  11       46.38       44.17      1.62 o 
  -3   6  11       54.13       61.94      3.99 o 
  -2   6  11       13.30       12.47      2.61 o 
  -1   6  11      359.00      402.24      6.66 o 
   0   6  11        0.66       -1.49      2.01 o 
   1   6  11      103.74       91.50      2.45 o 
  -1  -9  12        0.93        1.64      1.76 o 
   0  -9  12       55.52       70.06      2.66 o 
   1  -9  12       61.40       65.94      2.64 o 
   3  -9  12       29.23       22.99      1.94 o 
  -3  -8  12        2.99        4.56      1.57 o 
  -2  -8  12      199.37      215.77      4.35 o 
  -1  -8  12       29.28       29.35      2.45 o 
   0  -8  12        4.37        4.78      2.14 o 
   1  -8  12        5.06        4.06      2.09 o 
   2  -8  12       94.87       94.96      3.47 o 
   3  -8  12      289.11      329.62      4.67 o 
  -3  -7  12        0.07        1.15      1.61 o 
  -2  -7  12      326.98      341.78     27.15 o 
  -1  -7  12      418.61      375.29      6.77 o 
   0  -7  12       18.24       13.70      2.69 o 
   1  -7  12       27.99       22.56      3.06 o 
   2  -7  12      117.64      110.81      4.14 o 
   3  -7  12      164.81      153.78      4.28 o 
   4  -7  12      186.32      204.52      2.78 o 
  -4  -6  12       79.95       89.69      2.26 o 
  -3  -6  12      658.10      699.38     23.91 o 
  -2  -6  12      116.83      110.80      4.71 o 
  -1  -6  12      137.31      131.97      4.84 o 
   0  -6  12       45.30       50.36      3.53 o 
   1  -6  12      490.54      463.03      8.02 o 
   2  -6  12      330.46      321.35      6.72 o 
   3  -6  12      104.55       98.84      3.96 o 
   4  -6  12       31.81       28.64      1.78 o 
  -4  -5  12      113.18      124.59      4.36 o 
  -3  -5  12       84.80       88.38      3.09 o 
  -2  -5  12       19.47       18.53      2.39 o 
  -1  -5  12        0.77       -0.04      2.46 o 
   0  -5  12      227.18      198.69      5.52 o 
   1  -5  12       16.09       15.43      3.06 o 
   2  -5  12      619.02      553.81      8.84 o 
   3  -5  12       45.22       51.56      5.83 o 
   4  -5  12       49.06       58.50      2.21 o 
   5  -5  12      269.41      315.43      4.63 o 
  -5  -4  12       31.10       26.39      2.75 o 
  -4  -4  12      131.53      137.80      5.66 o 
  -3  -4  12        1.65        0.13      2.29 o 
  -2  -4  12       36.60       32.75      2.62 o 
  -1  -4  12       54.25       45.55      5.72 o 
   0  -4  12      139.00      133.68      4.69 o 
   1  -4  12       55.96       49.24      3.51 o 
   2  -4  12       17.78       15.56      2.87 o 
   3  -4  12       37.06       40.72      1.91 o 
   4  -4  12        0.99        2.10      2.47 o 
   5  -4  12      128.18      149.19      3.79 o 
  -5  -3  12       90.11       90.98      4.10 o 
  -4  -3  12      162.33      176.43      6.44 o 
  -3  -3  12        0.75       -1.46      3.61 o 
  -2  -3  12      407.93      419.16     16.85 o 
  -1  -3  12       83.01       86.00      5.15 o 
   0  -3  12       57.08       64.10      3.57 o 
   1  -3  12      511.36      526.09      8.49 o 
   2  -3  12      179.98      172.79      4.07 o 
   3  -3  12       84.91       90.08      3.15 o 
   4  -3  12      295.28      295.19      6.32 o 
   5  -3  12       44.65       55.76      2.79 o 
  -5  -2  12        0.88       -0.32      2.74 o 
  -4  -2  12       12.39       14.93      3.52 o 
  -3  -2  12      203.19      213.46      7.64 o 
  -2  -2  12       14.48       17.07      3.97 o 
  -1  -2  12       21.66       18.25      2.44 o 
   0  -2  12        5.64        7.25      2.80 o 
   1  -2  12      370.19      399.90      7.26 o 
   2  -2  12        3.65        4.67      1.99 o 
   3  -2  12        9.43       10.03      1.94 o 
   4  -2  12        1.29        1.86      2.39 o 
   5  -2  12       44.32       51.34      2.58 o 
  -5  -1  12        0.43       -1.13      2.59 o 
  -4  -1  12        1.30        3.99      3.41 o 
  -3  -1  12      952.40      857.35     13.58 o 
  -2  -1  12       79.12       79.30      5.11 o 
  -1  -1  12        0.13       -0.42      3.48 o 
   0  -1  12      123.05      157.07      5.61 o 
   1  -1  12      120.88      110.64      5.45 o 
   2  -1  12      349.05      347.39     12.44 o 
   3  -1  12       76.31       79.02      2.89 o 
   4  -1  12        6.51        8.17      1.85 o 
   5  -1  12      648.57      701.74      6.52 o 
  -5   0  12      219.43      221.46      5.46 o 
  -4   0  12       40.26       38.67      3.85 o 
  -3   0  12      168.72      144.48      6.24 o 
  -2   0  12       28.47       22.54      3.19 o 
  -1   0  12        4.84        5.65      2.37 o 
   0   0  12      160.77      177.97      5.55 o 
   1   0  12       55.64       62.51      4.87 o 
   2   0  12       77.41       75.50      5.01 o 
   3   0  12        4.15        3.03      1.74 o 
   4   0  12       30.89       36.03      1.82 o 
  -5   1  12        0.18       -0.86      2.45 o 
  -4   1  12       40.88       41.90      3.66 o 
  -3   1  12       83.38       70.85      4.72 o 
  -2   1  12      205.46      175.35      6.39 o 
  -1   1  12        1.03        2.51      1.96 o 
   0   1  12       26.42       25.97      2.16 o 
   1   1  12      936.83      939.08     79.22 o 
   2   1  12       13.35        7.36      2.81 o 
   3   1  12       96.95      120.55      8.67 o 
   4   1  12      583.23      646.41     34.75 o 
  -5   2  12        1.12        0.51      2.62 o 
  -4   2  12      530.08      488.15      8.46 o 
  -3   2  12      277.32      250.49      7.03 o 
  -2   2  12        6.99        6.11      3.14 o 
  -1   2  12      109.32      106.46      2.92 o 
   0   2  12       16.79       15.55      1.85 o 
   1   2  12      119.84      120.75      3.61 o 
   2   2  12        1.13        2.24      2.49 o 
   3   2  12        0.15        3.21      2.07 o 
  -5   3  12       51.57       49.78      2.55 o 
  -4   3  12       25.46       22.15      2.00 o 
  -3   3  12      388.60      372.33      5.78 o 
  -2   3  12       12.86       10.82      2.69 o 
  -1   3  12       34.14       35.07      2.60 o 
   0   3  12      322.57      331.59     12.60 o 
   1   3  12       52.38       48.92      3.36 o 
   2   3  12       26.68       23.25      2.96 o 
   3   3  12        6.39        9.11      1.99 o 
  -4   4  12       61.13       65.99      6.37 o 
  -3   4  12       45.64       42.98      2.62 o 
  -2   4  12       25.83       21.06      3.29 o 
  -1   4  12        2.90        6.13      2.77 o 
   0   4  12      363.10      374.39      4.93 o 
   1   4  12      211.55      229.93      3.86 o 
   2   4  12       35.04       37.51      2.58 o 
  -3   5  12        3.66        2.66      2.11 o 
  -2   5  12        7.64        8.39      2.33 o 
  -1   5  12       22.71       25.48      2.73 o 
   0   5  12       49.08       58.58      3.33 o 
   1   5  12      136.87      120.17      3.07 o 
  -2  -8  13       24.80       26.05      1.76 o 
  -1  -8  13       35.73       32.64      2.30 o 
   0  -8  13      161.37      158.51      3.73 o 
   1  -8  13       89.71       91.14      3.01 o 
   2  -8  13       11.30       13.09      1.92 o 
  -3  -7  13       39.80       38.89      1.88 o 
  -2  -7  13        0.37        0.02      1.88 o 
  -1  -7  13        8.57        4.03      2.12 o 
   0  -7  13       13.62        9.62      2.33 o 
   1  -7  13      553.32      531.36      7.26 o 
   2  -7  13       58.99       64.51      3.08 o 
   3  -7  13      194.12      219.14      5.86 o 
  -3  -6  13      260.53      296.53      3.74 o 
  -2  -6  13       28.46       27.48      2.13 o 
  -1  -6  13      371.43      345.98      6.27 o 
   0  -6  13       38.41       35.07      2.79 o 
   1  -6  13        2.51        0.01      2.26 o 
   2  -6  13      229.25      216.77      5.51 o 
   3  -6  13        0.48        3.98      1.52 o 
   4  -6  13      336.12      395.08      4.91 o 
  -4  -5  13       69.60       72.52      3.47 o 
  -3  -5  13       94.69      109.77      3.49 o 
  -2  -5  13       16.20       20.16      2.16 o 
  -1  -5  13      351.46      342.09      6.57 o 
   0  -5  13      130.33      133.59      4.42 o 
   1  -5  13       75.05       60.22      3.44 o 
   2  -5  13       20.76       13.63      1.93 o 
   3  -5  13       16.67       13.15      2.48 o 
   4  -5  13       30.38       36.24      2.67 o 
  -4  -4  13       17.86       16.68      3.14 o 
  -3  -4  13       76.75       93.59      7.48 o 
  -2  -4  13      149.91      173.11      5.63 o 
  -1  -4  13      250.31      247.74      4.36 o 
   0  -4  13      668.42      631.08      8.84 o 
   1  -4  13       54.78       55.79      3.56 o 
   2  -4  13        5.24        3.89      1.73 o 
   3  -4  13      345.85      332.84      4.51 o 
   4  -4  13       69.65       73.38      3.09 o 
  -4  -3  13        1.15        2.47      2.99 o 
  -3  -3  13        0.74       -0.78      3.09 o 
  -2  -3  13      271.90      300.84     25.27 o 
  -1  -3  13       71.54       72.70      2.80 o 
   0  -3  13       21.82       21.51      2.89 o 
   1  -3  13       24.87       26.46      2.84 o 
   2  -3  13       51.14       39.78      2.96 o 
   3  -3  13      324.10      292.37     12.37 o 
   4  -3  13      591.44      636.36      7.56 o 
  -5  -2  13       23.69       22.74      2.50 o 
  -4  -2  13       80.50       82.93      4.55 o 
  -3  -2  13       10.18        7.96      3.24 o 
  -2  -2  13        5.99        4.27      3.19 o 
  -1  -2  13      377.05      376.60      8.55 o 
   0  -2  13       53.07       56.79      3.23 o 
   1  -2  13        1.40        3.34      1.96 o 
   2  -2  13      314.80      294.48      9.56 o 
   3  -2  13       22.31       22.45      1.98 o 
   4  -2  13      153.53      178.42      4.27 o 
  -5  -1  13      106.52      101.03      3.48 o 
  -4  -1  13        6.77        6.46      2.87 o 
  -3  -1  13       15.36        9.78      3.11 o 
  -2  -1  13       54.89       57.19      6.15 o 
  -1  -1  13       98.50      105.62      3.85 o 
   0  -1  13        3.88        2.66      3.07 o 
   1  -1  13       63.19       64.22      4.64 o 
   2  -1  13        7.76       10.45      1.89 o 
   3  -1  13      229.21      244.82     17.61 o 
   4  -1  13       38.86       40.99      2.28 o 
  -5   0  13      341.22      315.15      5.03 o 
  -4   0  13        5.06        3.86      2.69 o 
  -3   0  13       46.04       45.54      3.83 o 
  -2   0  13       84.57      100.02      7.83 o 
  -1   0  13      162.68      155.42      4.25 o 
   0   0  13      802.92      826.43     68.24 o 
   1   0  13        3.82        3.87      3.04 o 
   2   0  13       30.13       38.72      7.06 o 
   3   0  13      475.99      543.40     41.92 o 
  -4   1  13       40.80       34.83      3.23 o 
  -3   1  13       19.75       15.75      3.15 o 
  -2   1  13      214.64      240.64     41.64 o 
  -1   1  13        3.45        4.18      1.81 o 
   0   1  13        2.91        3.62      1.80 o 
   1   1  13      120.65      117.61      5.08 o 
   2   1  13      130.05      133.24      4.98 o 
   3   1  13      469.85      494.04      6.99 o 
  -4   2  13      102.60       94.36      3.81 o 
  -3   2  13        7.30        6.43      2.05 o 
  -2   2  13        0.16       -0.40      2.93 o 
  -1   2  13      422.62      417.17      7.84 o 
   0   2  13      169.02      179.22     12.49 o 
   1   2  13       53.99       55.85      3.67 o 
   2   2  13      734.99      716.81      9.10 o 
   3   2  13        5.39        5.94      1.71 o 
  -3   3  13       59.19       67.86      4.27 o 
  -2   3  13       53.15       62.58     10.77 o 
  -1   3  13      110.87      121.22      4.65 o 
   0   3  13       35.96       36.54      2.14 o 
   1   3  13        5.51        5.93      2.14 o 
   2   3  13      119.98      127.35      3.61 o 
  -3   4  13       49.18       62.58      2.84 o 
  -2   4  13      244.32      300.42      5.65 o 
  -1   4  13        9.53        9.61      2.35 o 
   0   4  13        3.05        3.12      2.08 o 
   1   4  13       13.94       10.77      1.74 o 
   0  -8  14      186.48      195.27      3.23 o 
   1  -8  14      152.03      138.03      2.73 o 
  -2  -7  14      225.66      240.58      3.50 o 
  -1  -7  14       44.00       39.93      2.33 o 
   0  -7  14       16.46       18.40      1.84 o 
   1  -7  14      426.06      406.39      5.47 o 
   2  -7  14      103.03      111.56      2.97 o 
  -2  -6  14        7.67        6.30      1.94 o 
  -1  -6  14       59.83       66.97      2.95 o 
   0  -6  14       42.43       45.49      2.76 o 
   1  -6  14      120.30      136.46      3.74 o 
   2  -6  14     1204.27     1156.57     69.23 o 
   3  -6  14        7.84        7.34      1.67 o 
  -3  -5  14      237.70      248.14      5.17 o 
  -2  -5  14      123.48      131.69      5.82 o 
  -1  -5  14        0.51       -1.19      2.04 o 
   0  -5  14      210.65      210.57      4.91 o 
   1  -5  14        5.53        1.91      2.18 o 
   2  -5  14      216.31      229.07      3.67 o 
   3  -5  14       76.25       82.52      2.96 o 
  -4  -4  14       18.89       14.21      2.23 o 
  -3  -4  14       73.65       73.75      3.81 o 
  -2  -4  14      145.37      170.67     10.13 o 
  -1  -4  14        2.25        2.05      2.33 o 
   0  -4  14        0.08       -0.67      2.14 o 
   1  -4  14      136.02      130.33      3.39 o 
   2  -4  14       24.46       20.22      1.79 o 
   3  -4  14      238.07      228.52      4.63 o 
  -4  -3  14      258.19      234.29      5.09 o 
  -3  -3  14       34.62       31.36      3.51 o 
  -2  -3  14      230.41      215.85      6.28 o 
  -1  -3  14       17.37       21.84      2.12 o 
   0  -3  14        4.22        2.32      1.88 o 
   1  -3  14      536.06      506.76     23.77 o 
   2  -3  14       62.87       57.31      2.35 o 
   3  -3  14       64.30       60.67      5.91 o 
  -4  -2  14       85.78       71.75      3.48 o 
  -3  -2  14       96.11       91.25      4.36 o 
  -2  -2  14        0.52        0.89      2.17 o 
  -1  -2  14        1.89        3.54      2.59 o 
   0  -2  14        5.46        4.82      2.06 o 
   1  -2  14      191.99      174.46     20.30 o 
   2  -2  14     1054.53     1070.93     88.29 o 
   3  -2  14        8.66       11.04      2.47 o 
  -4  -1  14        0.18       -1.44      2.12 o 
  -3  -1  14      232.25      233.60      6.31 o 
  -2  -1  14       22.02       26.63      2.93 o 
  -1  -1  14       16.74       18.01      2.39 o 
   0  -1  14      625.85      590.46     10.73 o 
   1  -1  14        0.93        0.33      2.64 o 
   2  -1  14       26.08       24.17      2.51 o 
   3  -1  14       29.08       34.64      2.27 o 
  -4   0  14       32.11       28.49      2.61 o 
  -3   0  14        8.35        6.28      2.78 o 
  -2   0  14        1.51       -0.08      2.71 o 
  -1   0  14       15.79       13.90      2.02 o 
   0   0  14      245.57      229.19      6.49 o 
   1   0  14      161.49      156.24      5.27 o 
   2   0  14       47.16       47.38      3.17 o 
   3   0  14       67.16       69.73      2.65 o 
  -4   1  14      102.92       89.24      3.10 o 
  -3   1  14       11.21        9.27      2.44 o 
  -2   1  14      169.47      167.49      5.24 o 
  -1   1  14       25.41       24.26      2.03 o 
   0   1  14        0.98       -0.59      2.36 o 
   1   1  14      339.11      332.20      6.77 o 
   2   1  14      202.63      216.27      4.85 o 
  -3   2  14       30.34       31.24      2.67 o 
  -2   2  14        5.07        4.44      1.93 o 
  -1   2  14      114.93      144.72      4.22 o 
   0   2  14      330.34      398.70     28.10 o 
   1   2  14      543.96      543.70      7.23 o 
   2   2  14      631.18      647.47      6.65 o 
  -1   3  14      124.97      148.60      3.62 o 
  -1  -6  15      166.87      182.41      3.24 o 
   0  -6  15      190.31      200.95     15.13 o 
   1  -6  15      332.24      320.01      9.54 o 
   2  -6  15      221.40      235.32      3.50 o 
  -2  -5  15      240.69      267.35      5.45 o 
  -1  -5  15      251.87      293.08      4.34 o 
   0  -5  15     1520.18     1645.82     57.26 o 
   1  -5  15        2.28        1.81      1.44 o 
   2  -5  15        1.38        2.40      1.50 o 
  -2  -4  15      295.85      320.80      6.43 o 
  -1  -4  15       21.48       19.57      1.81 o 
   0  -4  15      125.38      145.56      8.75 o 
   1  -4  15       10.45       11.20      1.89 o 
   2  -4  15        1.12        0.97      1.30 o 
  -3  -3  15       11.46        6.82      2.41 o 
  -2  -3  15        1.10       -2.85      3.30 o 
  -1  -3  15      155.72      162.67      5.67 o 
   0  -3  15        0.72        0.64      1.86 o 
   1  -3  15      144.80      138.48      6.38 o 
   2  -3  15        2.73        0.72      1.38 o 
  -3  -2  15        6.65        2.69      2.35 o 
  -2  -2  15        1.66        0.75      1.95 o 
  -1  -2  15      467.41      453.66      8.40 o 
   0  -2  15      250.69      229.27      6.42 o 
   1  -2  15       57.26       47.99      3.48 o 
   2  -2  15       68.11       71.71      6.29 o 
  -3  -1  15        0.01       -1.80      2.33 o 
  -2  -1  15       57.47       53.46      3.26 o 
  -1  -1  15      351.69      357.03      4.46 o 
   0  -1  15      513.97      503.47      8.37 o 
   1  -1  15       27.80       20.92      2.70 o 
   2  -1  15      215.57      210.98      4.46 o 
  -3   0  15        2.41        0.68      2.20 o 
  -2   0  15      543.54      518.20      7.14 o 
  -1   0  15        6.16        4.08      1.73 o 
   0   0  15       38.76       38.75      2.97 o 
   1   0  15       44.76       48.25      2.87 o 
   2   0  15        9.79        8.47      1.69 o 
  -2   1  15       20.35       17.74      2.31 o 
   0   1  15      147.82      158.89      4.01 o 
   1   1  15       20.51       22.13      2.16 o 
   0  -4  16       30.13       22.46      2.31 o 
  -1  -3  16       15.58       19.32      2.20 o 
   0  -3  16        1.88        1.71      2.00 o 
   1  -3  16      542.88      541.73      6.41 o 
   0  -2  16       43.89       41.33      2.74 o 
   1  -2  16       62.17       55.74      2.54 o 
   0  -1  16       23.86       26.49      2.14 o 
                                                 
